# Supplementary material for: Identification of Pre-symptomatic Gene Signatures That Predict Resilience to Cognitive Decline in the Genetically Diverse AD-BXD Model
Source: Front Genet. 2019 Feb 6;10:35. doi: 10.3389/fgene.2019.00035 (PMC6372563; doi:10.3389/fgene.2019.00035)
Supplement: Supplementary file 1 [file Table_1.XLSX]

## Sheet: TG_6mosGOEnrichmentTable
Table S1: List of identified modules and their GO term enrichments.
module	rank	dataSetID	dataSetName	inGroups	pValue	Bonferroni	FDR	nCommonGenes	fracOfEffectiveClassSize	expectedFracOfEffectiveClassSize	enrichmentRatio	classSize	effectiveClassSize	fracOfEffectiveSetSize	effectiveSetSize	shortDataSetName	overlapGenes
black	1	GO:0098742	cell-cell adhesion via plasma-membrane adhesion molecules	GO|GO.BP	8.14e-10	0.000771867	2.72e-06	24	0.0412371	0.00938866	4.39222	585	582	0.183206	131	cell-cell adhesion via plasma-membrane adhesion molecules	11658|12156|12554|12561|12562|13052|17470|18526|19274|19281|19713|23836|23964|23965|23966|50918|54725|105827|170677|192167|210801|241201|319387|320873
black	2	GO:0043005	neuron projection	GO|GO.CC	6.49e-09	0.00616126	1.75e-05	91	0.156357	0.0849996	1.83951	585	582	0.0767285	1186	neuron projection	(More than 50 overlapping genes)
black	3	GO:0097458	neuron part	GO|GO.CC	1.5e-08	0.0141911	3.65e-05	103	0.176976	0.102344	1.72923	585	582	0.0721289	1428	neuron part	(More than 50 overlapping genes)
black	4	GO:0098609	cell-cell adhesion	GO|GO.BP	4.81e-08	0.0455844	0.0001	50	0.0859107	0.0378413	2.27029	585	582	0.094697	528	cell-cell adhesion	11465|11486|11501|11540|11555|11596|11658|12156|12367|12554|12561|12562|13052|13640|13642|14107|14634|16453|17064|17470|18133|18526|19274|19281|19713|20668|21687|22418|23836|23871|23964|23965|23966|50918|54725|56745|66214|83964|105827|170677|192167|193385|210801|230979|233765|241201|242202|319387|320840|320873
black	5	GO:0044425	membrane part	GO|GO.CC	1.21e-07	0.114498	0.000227178	241	0.414089	0.313839	1.31943	585	582	0.0550354	4379	membrane part	(More than 50 overlapping genes)
black	6	GO:0031224	intrinsic component of membrane	GO|GO.CC	1.91e-07	0.181083	0.000346519	199	0.341924	0.24905	1.37291	585	582	0.0572662	3475	intrinsic component of membrane	(More than 50 overlapping genes)
black	7	GO:0042995	cell projection	GO|GO.CC	2.6e-07	0.246786	0.000461282	122	0.209622	0.134953	1.5533	585	582	0.0647902	1883	cell projection	(More than 50 overlapping genes)
black	8	GO:0120025	plasma membrane bounded cell projection	GO|GO.CC	4.97e-07	0.471569	0.000807481	113	0.194158	0.123773	1.56867	585	582	0.0654314	1727	plasma membrane bounded cell projection	(More than 50 overlapping genes)
black	9	GO:0007156	homophilic cell adhesion via plasma membrane adhesion molecules	GO|GO.BP	9.04e-07	0.857363	0.0013784	15	0.0257732	0.00573353	4.49517	585	582	0.1875	80	homophilic cell adhesion via plasma membrane adhesion molecules	12554|12561|12562|17470|18526|19274|19281|19713|23836|23965|54725|105827|170677|241201|320873
black	10	GO:0007155	cell adhesion	GO|GO.BP	1.38e-06	1	0.00199898	73	0.12543	0.0713108	1.75891	585	582	0.0733668	995	cell adhesion	(More than 50 overlapping genes)
black	11	GO:0045202	synapse	GO|GO.CC	1.75e-06	1	0.00245321	65	0.111684	0.0613488	1.82047	585	582	0.0759346	856	synapse	(More than 50 overlapping genes)
black	12	GO:0022610	biological adhesion	GO|GO.BP	1.85e-06	1	0.00256848	73	0.12543	0.0718842	1.74488	585	582	0.0727817	1003	biological adhesion	(More than 50 overlapping genes)
black	13	GO:0005886	plasma membrane	GO|GO.CC	2.37e-06	1	0.00316198	184	0.316151	0.234143	1.35025	585	582	0.0563208	3267	plasma membrane	(More than 50 overlapping genes)
black	14	GO:0005253	anion channel activity	GO|GO.MF	2.57e-06	1	0.00333345	12	0.0206186	0.00401347	5.13733	585	582	0.214286	56	anion channel activity	12728|14395|14396|14409|22333|26372|110304|216441|231549|237213|243634|268512
black	15	GO:0044459	plasma membrane part	GO|GO.CC	2.92e-06	1	0.00373172	110	0.189003	0.123988	1.52437	585	582	0.0635838	1730	plasma membrane part	(More than 50 overlapping genes)
black	16	GO:0016021	integral component of membrane	GO|GO.CC	3.36e-06	1	0.0042088	188	0.323024	0.241597	1.33704	585	582	0.0557698	3371	integral component of membrane	(More than 50 overlapping genes)
black	17	GO:0015108	chloride transmembrane transporter activity	GO|GO.MF	3.81e-06	1	0.00468342	12	0.0206186	0.00415681	4.96018	585	582	0.206897	58	chloride transmembrane transporter activity	12728|14395|14396|14409|26372|83704|110304|171286|216441|237213|243634|268512
black	18	GO:0071944	cell periphery	GO|GO.CC	4.52e-06	1	0.00545809	187	0.321306	0.241095	1.33269	585	582	0.0555886	3364	cell periphery	(More than 50 overlapping genes)
black	19	GO:0030054	cell junction	GO|GO.CC	4.97e-06	1	0.00586183	76	0.130584	0.0779044	1.67621	585	582	0.0699172	1087	cell junction	(More than 50 overlapping genes)
black	20	GO:0030594	neurotransmitter receptor activity	GO|GO.MF	6.3e-06	1	0.00711486	11	0.0189003	0.00365513	5.17091	585	582	0.215686	51	neurotransmitter receptor activity	12672|14395|14802|14803|14807|15564|15566|110304|237213|242443|243764
black	21	GO:0007157	heterophilic cell-cell adhesion via plasma membrane cell adhesion molecules	GO|GO.BP	6.49e-06	1	0.00729124	10	0.0171821	0.0030101	5.70815	585	582	0.238095	42	heterophilic cell-cell adhesion via plasma membrane cell adhesion molecules	11658|12561|13052|17470|23964|23965|23966|54725|105827|192167
black	22	GO:0051960	regulation of nervous system development	GO|GO.BP	7.43e-06	1	0.00813593	61	0.104811	0.0588404	1.78128	585	582	0.0742996	821	regulation of nervous system development	(More than 50 overlapping genes)
black	23	GO:0044456	synapse part	GO|GO.CC	8.41e-06	1	0.00912923	53	0.0910653	0.0488067	1.86584	585	582	0.0778267	681	synapse part	(More than 50 overlapping genes)
black	24	GO:0008509	anion transmembrane transporter activity	GO|GO.MF	1.12e-05	1	0.0116506	23	0.0395189	0.0144055	2.74332	585	582	0.114428	201	anion transmembrane transporter activity	11987|12728|14395|14396|14409|22333|26372|50934|78830|83704|105727|110304|171286|214663|216441|224674|227731|229706|231549|237213|243616|243634|268512
black	25	GO:0015103	inorganic anion transmembrane transporter activity	GO|GO.MF	1.6e-05	1	0.0157306	13	0.0223368	0.00551853	4.0476	585	582	0.168831	77	inorganic anion transmembrane transporter activity	12728|14395|14396|14409|26372|83704|110304|171286|216441|224674|237213|243634|268512
black	26	GO:0007186	G-protein coupled receptor signaling pathway	GO|GO.BP	1.73e-05	1	0.0168092	40	0.0687285	0.0338995	2.02742	585	582	0.0845666	473	G-protein coupled receptor signaling pathway	11486|11540|11555|11682|12672|12801|12927|13603|13614|14362|14368|14395|14396|14409|14688|14696|14700|14807|15564|15566|18125|18217|18749|21338|22158|52389|56533|70274|74270|110304|216869|224129|230857|237213|242202|243043|243764|246313|319387|381290
black	27	GO:0005254	chloride channel activity	GO|GO.MF	2.3e-05	1	0.0215046	10	0.0171821	0.00344012	4.99463	585	582	0.208333	48	chloride channel activity	12728|14395|14396|14409|26372|110304|216441|237213|243634|268512
black	28	GO:0030182	neuron differentiation	GO|GO.BP	3.06e-05	1	0.0272345	77	0.132302	0.0834229	1.58592	585	582	0.0661512	1164	neuron differentiation	(More than 50 overlapping genes)
black	29	GO:0008277	regulation of G-protein coupled receptor protein signaling pathway	GO|GO.BP	3.73e-05	1	0.0321231	14	0.024055	0.00680857	3.53304	585	582	0.147368	95	regulation of G-protein coupled receptor protein signaling pathway	11486|11555|11682|13614|18125|18806|22158|70274|74270|216869|230857|242202|243043|381290
black	30	GO:0007610	behavior	GO|GO.BP	3.75e-05	1	0.032199	43	0.0738832	0.038773	1.90553	585	582	0.0794824	541	behavior	11486|11540|11555|11682|12367|12444|12801|13853|14009|14167|14169|14415|14803|15566|15572|17536|18125|18479|18667|20656|20983|21338|22044|22333|54713|56461|66797|67685|69727|72585|74552|76965|98685|110893|170571|170719|192167|216869|224129|242202|246313|319387|320840
black	31	GO:0007399	nervous system development	GO|GO.BP	3.76e-05	1	0.0322368	111	0.190722	0.132731	1.4369	585	582	0.0599352	1852	nervous system development	(More than 50 overlapping genes)
black	32	GO:0098793	presynapse	GO|GO.CC	5.3e-05	1	0.0429279	30	0.0515464	0.0236508	2.17948	585	582	0.0909091	330	presynapse	11540|11773|12672|12801|14395|14415|14417|14802|14807|15165|15566|17380|18667|19276|19344|20972|20983|22333|30948|54725|56461|64176|67295|116838|170571|208898|213469|224624|229706|320405
black	33	GO:0048666	neuron development	GO|GO.BP	6.18e-05	1	0.0487312	66	0.113402	0.0699491	1.62121	585	582	0.067623	976	neuron development	(More than 50 overlapping genes)
black	34	GO:0031175	neuron projection development	GO|GO.BP	7.21e-05	1	0.0555515	61	0.104811	0.0634989	1.6506	585	582	0.0688488	886	neuron projection development	(More than 50 overlapping genes)
black	35	GO:0048468	cell development	GO|GO.BP	7.54e-05	1	0.0577169	103	0.176976	0.123128	1.43734	585	582	0.0599534	1718	cell development	(More than 50 overlapping genes)
black	36	GO:0030424	axon	GO|GO.CC	7.75e-05	1	0.0589349	38	0.0652921	0.0337562	1.93423	585	582	0.0806794	471	axon	11540|11555|11596|11658|11682|11773|12801|14395|14409|14415|14417|14802|14807|15165|15288|17380|18133|18479|18667|19276|19713|20358|20745|20972|20983|23924|26419|30948|54725|56461|64176|66797|72927|103967|105727|108058|208898|319387
black	37	GO:0007268	chemical synaptic transmission	GO|GO.BP	7.88e-05	1	0.059755	40	0.0687285	0.0362646	1.8952	585	582	0.0790514	506	chemical synaptic transmission	11540|11555|11596|12672|12801|13614|14167|14169|14396|14617|14802|14807|15566|18125|18205|18479|18747|19276|20972|20983|22333|56808|64176|69727|72585|93883|108030|110304|110893|116838|170571|192167|207278|208898|211134|216869|237213|243764|246313|320405
black	38	GO:0098916	anterograde trans-synaptic signaling	GO|GO.BP	7.88e-05	1	0.059755	40	0.0687285	0.0362646	1.8952	585	582	0.0790514	506	anterograde trans-synaptic signaling	11540|11555|11596|12672|12801|13614|14167|14169|14396|14617|14802|14807|15566|18125|18205|18479|18747|19276|20972|20983|22333|56808|64176|69727|72585|93883|108030|110304|110893|116838|170571|192167|207278|208898|211134|216869|237213|243764|246313|320405
black	39	GO:0006821	chloride transport	GO|GO.BP	8.06e-05	1	0.0607994	11	0.0189003	0.00473017	3.9957	585	582	0.166667	66	chloride transport	12728|14395|14396|14409|19092|26372|110304|216441|237213|243634|268512
black	40	GO:0099537	trans-synaptic signaling	GO|GO.BP	8.23e-05	1	0.0617826	40	0.0687285	0.0363363	1.89146	585	582	0.0788955	507	trans-synaptic signaling	11540|11555|11596|12672|12801|13614|14167|14169|14396|14617|14802|14807|15566|18125|18205|18479|18747|19276|20972|20983|22333|56808|64176|69727|72585|93883|108030|110304|110893|116838|170571|192167|207278|208898|211134|216869|237213|243764|246313|320405
black	41	GO:0099536	synaptic signaling	GO|GO.BP	8.58e-05	1	0.063874	40	0.0687285	0.0364079	1.88773	585	582	0.0787402	508	synaptic signaling	11540|11555|11596|12672|12801|13614|14167|14169|14396|14617|14802|14807|15566|18125|18205|18479|18747|19276|20972|20983|22333|56808|64176|69727|72585|93883|108030|110304|110893|116838|170571|192167|207278|208898|211134|216869|237213|243764|246313|320405
black	42	GO:0060359	response to ammonium ion	GO|GO.BP	8.66e-05	1	0.0641648	12	0.0206186	0.0055902	3.68834	585	582	0.153846	78	response to ammonium ion	11486|12367|12368|12672|12801|18125|18667|21338|70274|72585|243764|319387
black	43	GO:0009065	glutamine family amino acid catabolic process	GO|GO.BP	8.74e-05	1	0.064648	6	0.0103093	0.00136171	7.57081	585	582	0.315789	19	glutamine family amino acid catabolic process	14085|14417|14719|18125|19125|381290
black	44	GO:0060284	regulation of cell development	GO|GO.BP	9.18e-05	1	0.0670472	58	0.0996564	0.0599871	1.6613	585	582	0.0692951	837	regulation of cell development	(More than 50 overlapping genes)
black	45	GO:0097264	self proteolysis	GO|GO.BP	9.48e-05	1	0.0687232	4	0.00687285	0.000501684	13.6996	585	582	0.571429	7	self proteolysis	12335|23964|23965|23966
black	46	GO:0099503	secretory vesicle	GO|GO.CC	9.64e-05	1	0.0696041	32	0.0549828	0.0268043	2.05127	585	582	0.0855615	374	secretory vesicle	11501|11773|12876|13052|13614|14395|14417|15566|17380|18125|18747|19276|19344|20972|20983|22044|22240|22333|28105|30948|54725|64176|67295|78709|192232|208898|213469|215615|224624|229706|230857|269713
black	47	GO:0048699	generation of neurons	GO|GO.BP	0.00011567	1	0.0814035	81	0.139175	0.0925249	1.50419	585	582	0.0627421	1291	generation of neurons	(More than 50 overlapping genes)
black	48	GO:0005230	extracellular ligand-gated ion channel activity	GO|GO.MF	0.00011831	1	0.0827095	9	0.0154639	0.00336845	4.59081	585	582	0.191489	47	extracellular ligand-gated ion channel activity	14395|14396|14409|14802|14803|14807|110304|237213|242443
black	49	GO:0050793	regulation of developmental process	GO|GO.BP	0.000127822	1	0.0878977	113	0.194158	0.139683	1.38999	585	582	0.0579785	1949	regulation of developmental process	(More than 50 overlapping genes)
black	50	GO:0098656	anion transmembrane transport	GO|GO.BP	0.000171342	1	0.110651	14	0.024055	0.00781194	3.07926	585	582	0.12844	109	anion transmembrane transport	11987|12728|14395|22333|26372|50934|78830|110304|214663|216441|224674|231549|237213|268512
blue	1	GO:1990904	ribonucleoprotein complex	GO|GO.CC	8.53e-07	0.809139	0.00130506	128	0.0797011	0.0528202	1.50891	1617	1606	0.173677	737	ribonucleoprotein complex	(More than 50 overlapping genes)
blue	2	GO:0030529	intracellular ribonucleoprotein complex	GO|GO.CC	1.24e-06	1	0.00181953	127	0.0790785	0.0526768	1.5012	1617	1606	0.172789	735	intracellular ribonucleoprotein complex	(More than 50 overlapping genes)
blue	3	GO:0071013	catalytic step 2 spliceosome	GO|GO.CC	1.52e-05	1	0.015102	25	0.0155666	0.00637856	2.44046	1617	1606	0.280899	89	catalytic step 2 spliceosome	11834|14300|15387|20222|27756|27886|54723|56403|57905|60365|66441|66585|67439|67678|67836|68011|68479|72935|75062|101943|107686|192170|193116|319555|320632
blue	4	GO:0032991	macromolecular complex	GO|GO.CC	3.5e-05	1	0.0304949	551	0.343088	0.299577	1.14524	1617	1606	0.131818	4180	macromolecular complex	(More than 50 overlapping genes)
blue	5	GO:0034622	cellular macromolecular complex assembly	GO|GO.BP	7.2e-05	1	0.0555123	128	0.0797011	0.0576937	1.38145	1617	1606	0.159006	805	cellular macromolecular complex assembly	(More than 50 overlapping genes)
blue	6	GO:0042274	ribosomal small subunit biogenesis	GO|GO.BP	8.13e-05	1	0.0611975	20	0.0124533	0.00501684	2.4823	1617	1606	0.285714	70	ribosomal small subunit biogenesis	14791|20055|21771|50529|54127|57837|59028|67205|67619|67994|68327|73736|75617|78581|100608|195434|213773|223499|224823|353258
blue	7	GO:0000776	kinetochore	GO|GO.CC	0.00024377	1	0.144355	25	0.0155666	0.00745359	2.08847	1617	1606	0.240385	104	kinetochore	11789|11799|12419|17931|18472|18817|19164|20466|22428|52717|56455|66570|67629|67665|67733|69912|72400|73139|75786|101994|110379|229841|234663|235072|269966
blue	8	GO:0070884	regulation of calcineurin-NFAT signaling cascade	GO|GO.BP	0.000282033	1	0.159544	8	0.00498132	0.00121838	4.08849	1617	1606	0.470588	17	regulation of calcineurin-NFAT signaling cascade	13867|19122|20544|23991|53901|54720|211323|238161
blue	9	GO:0106056	regulation of calcineurin-mediated signaling	GO|GO.BP	0.000282033	1	0.159544	8	0.00498132	0.00121838	4.08849	1617	1606	0.470588	17	regulation of calcineurin-mediated signaling	13867|19122|20544|23991|53901|54720|211323|238161
blue	10	GO:0071826	ribonucleoprotein complex subunit organization	GO|GO.BP	0.000289771	1	0.162564	40	0.0249066	0.0142622	1.74634	1617	1606	0.201005	199	ribonucleoprotein complex subunit organization	13209|13211|15519|16573|20222|20901|23881|27275|27756|28035|50529|54127|54723|56417|57837|57905|67229|67239|67242|67439|67678|67994|68184|69821|69902|72193|75617|107686|108013|193116|214498|225929|234594|235036|236511|237221|268449|269261|270086|381305
blue	11	GO:0031624	ubiquitin conjugating enzyme binding	GO|GO.MF	0.000341687	1	0.184384	12	0.00747198	0.00250842	2.97876	1617	1606	0.342857	35	ubiquitin conjugating enzyme binding	23806|54473|68718|70797|76863|100737|108089|114893|223455|233805|268291|381338
blue	12	GO:0022618	ribonucleoprotein complex assembly	GO|GO.BP	0.000361705	1	0.192057	38	0.0236613	0.0134738	1.75609	1617	1606	0.202128	188	ribonucleoprotein complex assembly	13209|13211|15519|20222|20901|23881|27275|27756|28035|50529|54127|56417|57837|57905|67229|67239|67242|67439|67678|67994|68184|69821|69902|72193|75617|107686|108013|193116|214498|225929|234594|235036|236511|237221|268449|269261|270086|381305
blue	13	GO:0030307	positive regulation of cell growth	GO|GO.BP	0.000381828	1	0.199905	32	0.0199253	0.0107504	1.85345	1617	1606	0.213333	150	positive regulation of cell growth	11487|11538|12995|13508|13649|13690|14489|15387|17257|17762|17919|18472|20544|21808|23938|23991|23999|27279|50790|52822|56637|70556|74996|109075|116837|211323|217715|227715|238161|240442|328572|382253
blue	14	GO:0030490	maturation of SSU-rRNA	GO|GO.BP	0.000437247	1	0.220522	15	0.00933998	0.00365513	2.55531	1617	1606	0.294118	51	maturation of SSU-rRNA	14791|20055|21771|54127|59028|67619|67994|68327|73736|78581|100608|195434|213773|223499|224823
blue	15	GO:0006396	RNA processing	GO|GO.BP	0.000475665	1	0.236502	114	0.0709838	0.0526768	1.34753	1617	1606	0.155102	735	RNA processing	(More than 50 overlapping genes)
blue	16	GO:1990138	neuron projection extension	GO|GO.BP	0.000488194	1	0.241454	32	0.0199253	0.0108937	1.82906	1617	1606	0.210526	152	neuron projection extension	11302|11350|11538|13508|13690|15387|17257|17762|17919|18187|18472|20404|20564|20869|22284|23999|27279|29869|29875|52822|56637|66225|74132|77300|116837|211323|213084|217715|236794|245537|328572|382253
blue	17	GO:0060999	positive regulation of dendritic spine development	GO|GO.BP	0.000509191	1	0.246204	16	0.00996264	0.00408514	2.43875	1617	1606	0.280702	57	positive regulation of dendritic spine development	12361|13690|15387|17257|18472|18481|19164|53872|66225|67102|74143|208922|211323|243725|245537|382253
blue	18	GO:0048675	axon extension	GO|GO.BP	0.000522834	1	0.251099	25	0.0155666	0.00781194	1.99267	1617	1606	0.229358	109	axon extension	11302|11350|11538|13508|13690|17762|17919|18187|18472|20564|22284|23999|27279|29869|52822|56637|74132|77300|211323|213084|217715|236794|245537|328572|382253
blue	19	GO:0022613	ribonucleoprotein complex biogenesis	GO|GO.BP	0.000529019	1	0.251099	65	0.0404732	0.0270193	1.49794	1617	1606	0.172414	377	ribonucleoprotein complex biogenesis	(More than 50 overlapping genes)
blue	20	GO:0090647	modulation of age-related behavioral decline	GO|GO.BP	0.000794309	1	0.337605	4	0.00249066	0.000358346	6.95044	1617	1606	0.8	5	modulation of age-related behavioral decline	11820|19122|19164|108071
blue	21	GO:0005726	perichromatin fibrils	GO|GO.CC	0.000794309	1	0.337605	4	0.00249066	0.000358346	6.95044	1617	1606	0.8	5	perichromatin fibrils	12753|13211|20586|27275
blue	22	GO:0070886	positive regulation of calcineurin-NFAT signaling cascade	GO|GO.BP	0.000832911	1	0.348032	5	0.00311333	0.000573353	5.43003	1617	1606	0.625	8	positive regulation of calcineurin-NFAT signaling cascade	13867|20544|23991|211323|238161
blue	23	GO:0106058	positive regulation of calcineurin-mediated signaling	GO|GO.BP	0.000832911	1	0.348032	5	0.00311333	0.000573353	5.43003	1617	1606	0.625	8	positive regulation of calcineurin-mediated signaling	13867|20544|23991|211323|238161
blue	24	GO:0044422	organelle part	GO|GO.CC	0.000860703	1	0.355627	748	0.465753	0.42894	1.08582	1617	1606	0.124979	5985	organelle part	(More than 50 overlapping genes)
blue	25	GO:0045773	positive regulation of axon extension	GO|GO.BP	0.000925703	1	0.37306	14	0.00871731	0.00351179	2.4823	1617	1606	0.285714	49	positive regulation of axon extension	11538|13508|13690|17762|17919|18472|23999|27279|52822|56637|211323|217715|328572|382253
blue	26	GO:0044428	nuclear part	GO|GO.CC	0.00095528	1	0.382219	424	0.26401	0.232566	1.1352	1617	1606	0.130663	3245	nuclear part	(More than 50 overlapping genes)
blue	27	GO:0005681	spliceosomal complex	GO|GO.CC	0.00101683	1	0.398409	35	0.0217933	0.0127571	1.70832	1617	1606	0.196629	178	spliceosomal complex	11834|14300|15387|16589|20222|27756|27886|28035|54723|56403|56417|57905|60365|66381|66441|66585|66618|66642|67229|67439|67678|67836|68011|68278|68479|72935|75062|101943|106583|107686|192170|193116|231889|319555|320632
blue	28	GO:0044446	intracellular organelle part	GO|GO.CC	0.00103196	1	0.40304	727	0.452677	0.416613	1.08657	1617	1606	0.125065	5813	intracellular organelle part	(More than 50 overlapping genes)
blue	29	GO:0016049	cell growth	GO|GO.BP	0.00134063	1	0.482111	71	0.0442092	0.0311044	1.42132	1617	1606	0.163594	434	cell growth	(More than 50 overlapping genes)
blue	30	GO:1905710	positive regulation of membrane permeability	GO|GO.BP	0.00136875	1	0.488328	11	0.00684931	0.00250842	2.73053	1617	1606	0.314286	35	positive regulation of membrane permeability	11909|12122|12177|17751|20544|22654|56637|64113|75712|93734|170770
blue	31	GO:0051641	cellular localization	GO|GO.BP	0.00138177	1	0.491871	296	0.184309	0.157959	1.16682	1617	1606	0.134301	2204	cellular localization	(More than 50 overlapping genes)
blue	32	GO:2000312	regulation of kainate selective glutamate receptor activity	GO|GO.BP	0.00152235	1	0.52766	3	0.00186799	0.000215008	8.68804	1617	1606	1	3	regulation of kainate selective glutamate receptor activity	74513|75785|246317
blue	33	GO:0030118	clathrin coat	GO|GO.CC	0.0015585	1	0.532378	13	0.00809464	0.00329678	2.45532	1617	1606	0.282609	46	clathrin coat	11775|13858|16004|20616|55946|67300|67602|73094|75735|77573|217030|218035|226922
blue	34	GO:0048588	developmental cell growth	GO|GO.BP	0.00164261	1	0.551608	38	0.0236613	0.0145488	1.62633	1617	1606	0.187192	203	developmental cell growth	11302|11350|11538|11820|13508|13690|14566|15387|17257|17762|17919|18187|18472|20404|20564|20869|22284|23999|27279|29869|29875|52822|56637|66225|67655|74132|77300|108655|116837|211323|213084|217715|235072|236794|238161|245537|328572|382253
blue	35	GO:0044390	ubiquitin-like protein conjugating enzyme binding	GO|GO.MF	0.00167983	1	0.560103	12	0.00747198	0.00293844	2.54284	1617	1606	0.292683	41	ubiquitin-like protein conjugating enzyme binding	23806|54473|68718|70797|76863|100737|108089|114893|223455|233805|268291|381338
blue	36	GO:0010389	regulation of G2/M transition of mitotic cell cycle	GO|GO.BP	0.00188047	1	0.601163	15	0.00933998	0.00415681	2.24691	1617	1606	0.258621	58	regulation of G2/M transition of mitotic cell cycle	11820|12567|14199|17257|17535|19357|20466|30963|68964|72284|72400|74996|80280|116871|330177
blue	37	GO:1900006	positive regulation of dendrite development	GO|GO.BP	0.00200257	1	0.62431	21	0.013076	0.0067369	1.94095	1617	1606	0.223404	94	positive regulation of dendrite development	12361|13690|15387|17257|17919|18472|18481|19164|22359|29875|53872|66225|67102|71900|74143|208922|211323|213084|243725|245537|382253
blue	38	GO:0032051	clathrin light chain binding	GO|GO.MF	0.0021649	1	0.65987	4	0.00249066	0.000430015	5.79203	1617	1606	0.666667	6	clathrin light chain binding	18196|18197|67300|68566
blue	39	GO:0003723	RNA binding	GO|GO.MF	0.00218558	1	0.664972	203	0.126401	0.105139	1.20223	1617	1606	0.138378	1467	RNA binding	(More than 50 overlapping genes)
blue	40	GO:0098661	inorganic anion transmembrane transport	GO|GO.BP	0.00262461	1	0.735344	12	0.00747198	0.00308178	2.42457	1617	1606	0.27907	43	inorganic anion transmembrane transport	12725|12727|13521|14385|14394|14400|14401|14658|19122|19775|108071|224796
blue	41	GO:0035794	positive regulation of mitochondrial membrane permeability	GO|GO.BP	0.0030331	1	0.794617	10	0.00622665	0.00236508	2.63274	1617	1606	0.30303	33	positive regulation of mitochondrial membrane permeability	11909|12122|12177|20544|22654|56637|64113|75712|93734|170770
blue	42	GO:0044451	nucleoplasm part	GO|GO.CC	0.00335344	1	0.847666	130	0.0809465	0.0645739	1.25355	1617	1606	0.144284	901	nucleoplasm part	(More than 50 overlapping genes)
blue	43	GO:0000775	chromosome, centromeric region	GO|GO.CC	0.00340443	1	0.857586	29	0.0180573	0.0107504	1.67969	1617	1606	0.193333	150	chromosome, centromeric region	11789|11799|12419|13018|17931|18472|18817|19164|19357|20466|20843|22428|52717|56455|66570|66578|67629|67665|67733|69912|72400|73139|75786|101994|110379|229841|234663|235072|269966
blue	44	GO:0006974	cellular response to DNA damage stimulus	GO|GO.BP	0.00347532	1	0.868982	93	0.0579078	0.0441482	1.31167	1617	1606	0.150974	616	cellular response to DNA damage stimulus	(More than 50 overlapping genes)
blue	45	GO:1900271	regulation of long-term synaptic potentiation	GO|GO.BP	0.00386107	1	0.921145	10	0.00622665	0.00243675	2.55531	1617	1606	0.294118	34	regulation of long-term synaptic potentiation	11350|11441|11820|14812|15387|19122|20853|208922|243725|245537
blue	46	GO:0060996	dendritic spine development	GO|GO.BP	0.00396762	1	0.92594	23	0.0143213	0.00802695	1.78415	1617	1606	0.205357	112	dendritic spine development	12361|13690|15387|17257|17260|17919|18472|18481|19164|50790|53872|56013|66225|67102|74143|208922|211323|231380|235072|236794|243725|245537|382253
blue	47	GO:0033173	calcineurin-NFAT signaling cascade	GO|GO.BP	0.00408063	1	0.942574	8	0.00498132	0.00172006	2.89601	1617	1606	0.333333	24	calcineurin-NFAT signaling cascade	13867|19122|20544|23991|53901|54720|211323|238161
blue	48	GO:0097720	calcineurin-mediated signaling	GO|GO.BP	0.00408063	1	0.942574	8	0.00498132	0.00172006	2.89601	1617	1606	0.333333	24	calcineurin-mediated signaling	13867|19122|20544|23991|53901|54720|211323|238161
blue	49	GO:0000086	G2/M transition of mitotic cell cycle	GO|GO.BP	0.00418115	1	0.961114	19	0.0118306	0.00623522	1.89739	1617	1606	0.218391	87	G2/M transition of mitotic cell cycle	11799|11820|12567|14199|17257|17535|18647|18795|18817|19357|20466|30963|68964|72284|72400|74996|80280|116871|330177
blue	50	GO:0051438	regulation of ubiquitin-protein transferase activity	GO|GO.BP	0.00442111	1	0.989041	11	0.00684931	0.00286677	2.38921	1617	1606	0.275	40	regulation of ubiquitin-protein transferase activity	11350|14155|18817|19164|68999|70369|76863|100737|114893|233805|414872
brown	1	GO:0005576	extracellular region	GO|GO.CC	7.31e-12	6.94e-06	3.9e-08	329	0.295597	0.212786	1.38918	1117	1113	0.110812	2969	extracellular region	(More than 50 overlapping genes)
brown	2	GO:0044421	extracellular region part	GO|GO.CC	3.19e-11	3.02e-05	1.5e-07	305	0.274034	0.196087	1.39751	1117	1113	0.111477	2736	extracellular region part	(More than 50 overlapping genes)
brown	3	GO:0005615	extracellular space	GO|GO.CC	4.89e-10	0.000464106	1.69e-06	286	0.256963	0.185551	1.38486	1117	1113	0.110467	2589	extracellular space	(More than 50 overlapping genes)
brown	4	GO:0005929	cilium	GO|GO.CC	7.01e-09	0.00665117	1.86e-05	72	0.06469	0.0321795	2.01029	1117	1113	0.160356	449	cilium	(More than 50 overlapping genes)
brown	5	GO:0044782	cilium organization	GO|GO.BP	1.11e-08	0.0105516	2.78e-05	50	0.0449236	0.0192073	2.33888	1117	1113	0.186567	268	cilium organization	15223|17152|18011|19725|21689|22092|50525|66722|67694|67946|67978|69387|69707|72421|73834|73873|74052|74354|74453|75050|75472|75564|78801|81896|83922|106840|114602|209012|211535|212190|212892|214704|216560|218294|226265|227058|227753|239273|239789|244608|269209|280408|320244|320277|330355|380614|381259|432611|433956|436022
brown	6	GO:0035082	axoneme assembly	GO|GO.BP	1.59e-08	0.015094	3.83e-05	18	0.0161725	0.00351179	4.6052	1117	1113	0.367347	49	axoneme assembly	18011|22092|50525|66722|69387|69707|74354|75564|78801|114602|211535|212892|227058|320244|320277|432611|433956|436022
brown	7	GO:0055114	oxidation-reduction process	GO|GO.BP	1.69e-08	0.016057	4.02e-05	103	0.0925427	0.0533935	1.73322	1117	1113	0.138255	745	oxidation-reduction process	(More than 50 overlapping genes)
brown	8	GO:0003341	cilium movement	GO|GO.BP	2.05e-08	0.0194779	4.75e-05	19	0.017071	0.0039418	4.33075	1117	1113	0.345455	55	cilium movement	13411|21689|66722|74453|75050|75563|75564|78801|209012|211535|212124|212892|227058|242584|269209|320277|330355|432611|433956
brown	9	GO:0060271	cilium assembly	GO|GO.BP	2.1e-08	0.0199391	4.85e-05	47	0.0422282	0.0178456	2.36631	1117	1113	0.188755	249	cilium assembly	15223|17152|18011|19725|21689|22092|50525|66722|67694|67946|67978|69387|69707|72421|73834|73873|74354|74453|75050|75564|78801|81896|83922|106840|114602|209012|211535|212190|212892|214704|216560|218294|227058|227753|239273|239789|244608|269209|280408|320244|320277|330355|380614|381259|432611|433956|436022
brown	10	GO:0016021	integral component of membrane	GO|GO.CC	2.48e-08	0.0234894	5.59e-05	346	0.310872	0.241597	1.28674	1117	1113	0.10264	3371	integral component of membrane	(More than 50 overlapping genes)
brown	11	GO:0031012	extracellular matrix	GO|GO.CC	3.07e-08	0.0291011	6.72e-05	65	0.0584007	0.0288827	2.022	1117	1113	0.16129	403	extracellular matrix	(More than 50 overlapping genes)
brown	12	GO:1903561	extracellular vesicle	GO|GO.CC	4.25e-08	0.0403529	9.07e-05	233	0.209344	0.151437	1.38238	1117	1113	0.11027	2113	extracellular vesicle	(More than 50 overlapping genes)
brown	13	GO:0070062	extracellular exosome	GO|GO.CC	5.2e-08	0.0492938	0.000106928	231	0.207547	0.150219	1.38163	1117	1113	0.11021	2096	extracellular exosome	(More than 50 overlapping genes)
brown	14	GO:0031224	intrinsic component of membrane	GO|GO.CC	5.34e-08	0.0507023	0.000109745	353	0.317161	0.24905	1.27348	1117	1113	0.101583	3475	intrinsic component of membrane	(More than 50 overlapping genes)
brown	15	GO:0043230	extracellular organelle	GO|GO.CC	5.65e-08	0.0535523	0.000115414	233	0.209344	0.151939	1.37782	1117	1113	0.109906	2120	extracellular organelle	(More than 50 overlapping genes)
brown	16	GO:0031982	vesicle	GO|GO.CC	1.72e-07	0.163436	0.000316124	324	0.291105	0.227621	1.2789	1117	1113	0.102015	3176	vesicle	(More than 50 overlapping genes)
brown	17	GO:0031514	motile cilium	GO|GO.CC	2.53e-07	0.23977	0.000451545	27	0.0242588	0.00824196	2.94333	1117	1113	0.234783	115	motile cilium	11421|13411|17152|17349|21689|22092|26941|50525|53814|54608|56486|66722|67946|68870|69387|69707|69987|70997|71233|75564|214704|226265|242646|320277|330830|380614|432611
brown	18	GO:0120031	plasma membrane bounded cell projection assembly	GO|GO.BP	2.78e-07	0.263896	0.000489602	64	0.0575022	0.0299577	1.91945	1117	1113	0.15311	418	plasma membrane bounded cell projection assembly	(More than 50 overlapping genes)
brown	19	GO:0016491	oxidoreductase activity	GO|GO.MF	3.64e-07	0.34492	0.000617031	80	0.0718778	0.0407798	1.76259	1117	1113	0.140598	569	oxidoreductase activity	(More than 50 overlapping genes)
brown	20	GO:0030031	cell projection assembly	GO|GO.BP	4.67e-07	0.443026	0.000767809	64	0.0575022	0.0303877	1.89229	1117	1113	0.150943	424	cell projection assembly	(More than 50 overlapping genes)
brown	21	GO:0044441	ciliary part	GO|GO.CC	5.12e-07	0.485902	0.000830602	54	0.0485175	0.0240808	2.01478	1117	1113	0.160714	336	ciliary part	(More than 50 overlapping genes)
brown	22	GO:0001578	microtubule bundle formation	GO|GO.BP	1.06e-06	1	0.00159107	20	0.0179695	0.00537519	3.34304	1117	1113	0.266667	75	microtubule bundle formation	12338|18011|22092|50525|66722|69387|69707|74354|75564|78801|114602|211535|212892|227058|237891|320244|320277|432611|433956|436022
brown	23	GO:0044425	membrane part	GO|GO.CC	1.14e-06	1	0.00169429	421	0.378257	0.313839	1.20526	1117	1113	0.0961407	4379	membrane part	(More than 50 overlapping genes)
brown	24	GO:0009986	cell surface	GO|GO.CC	4.78e-06	1	0.00570224	76	0.0682839	0.0407081	1.6774	1117	1113	0.133803	568	cell surface	(More than 50 overlapping genes)
brown	25	GO:0005930	axoneme	GO|GO.CC	4.91e-06	1	0.00580754	21	0.0188679	0.00637856	2.95802	1117	1113	0.235955	89	axoneme	13411|17152|50525|56486|66722|68870|69387|71877|74665|75465|75563|75564|211535|212124|212892|216560|227058|242584|242646|330355|432611
brown	26	GO:0036126	sperm flagellum	GO|GO.CC	5.11e-06	1	0.00597576	18	0.0161725	0.00494517	3.27036	1117	1113	0.26087	69	sperm flagellum	11421|21689|22092|26941|50525|53814|54608|56486|67946|68870|69387|69707|69987|71233|226265|242646|320277|432611
brown	27	GO:0097729	9+2 motile cilium	GO|GO.CC	5.11e-06	1	0.00597576	18	0.0161725	0.00494517	3.27036	1117	1113	0.26087	69	9+2 motile cilium	11421|21689|22092|26941|50525|53814|54608|56486|67946|68870|69387|69707|69987|71233|226265|242646|320277|432611
brown	28	GO:0097014	ciliary plasm	GO|GO.CC	5.93e-06	1	0.00679368	21	0.0188679	0.00645023	2.92516	1117	1113	0.233333	90	ciliary plasm	13411|17152|50525|56486|66722|68870|69387|71877|74665|75465|75563|75564|211535|212124|212892|216560|227058|242584|242646|330355|432611
brown	29	GO:0008028	monocarboxylic acid transmembrane transporter activity	GO|GO.MF	6.57e-06	1	0.00736467	12	0.0107817	0.00243675	4.42461	1117	1113	0.352941	34	monocarboxylic acid transmembrane transporter activity	20502|26365|57274|58807|66859|76257|104681|108096|229699|234595|239273|240638
brown	30	GO:0005578	proteinaceous extracellular matrix	GO|GO.CC	6.73e-06	1	0.00750862	42	0.0377358	0.0184906	2.04081	1117	1113	0.162791	258	proteinaceous extracellular matrix	11647|12159|12306|12476|12810|12818|12821|12822|12829|12830|12837|15530|16852|16854|16949|16998|17385|17390|18074|19039|20377|21810|21814|21826|21859|22041|30806|50706|54156|56348|56693|57764|58859|70370|71738|94352|100952|116847|242735|329872|329941|330790
brown	31	GO:1901681	sulfur compound binding	GO|GO.MF	7.44e-06	1	0.00813593	32	0.0287511	0.0125421	2.29237	1117	1113	0.182857	175	sulfur compound binding	11363|11364|12159|12162|12817|13167|14313|14862|14863|15200|16976|17001|18542|18784|20377|21814|21825|21826|21881|30806|50706|56348|56615|64707|70370|76477|97212|100088|100705|116701|116847|231086
brown	32	GO:0006629	lipid metabolic process	GO|GO.BP	8.05e-06	1	0.00876044	108	0.097035	0.0643589	1.50772	1117	1113	0.120267	898	lipid metabolic process	(More than 50 overlapping genes)
brown	33	GO:0019752	carboxylic acid metabolic process	GO|GO.BP	9.62e-06	1	0.0102456	84	0.0754717	0.0471583	1.60039	1117	1113	0.12766	658	carboxylic acid metabolic process	(More than 50 overlapping genes)
brown	34	GO:0016614	oxidoreductase activity, acting on CH-OH group of donors	GO|GO.MF	9.92e-06	1	0.0104773	22	0.0197664	0.00716692	2.75801	1117	1113	0.22	100	oxidoreductase activity, acting on CH-OH group of donors	11522|11761|15107|15493|16832|19682|54122|56348|58810|58875|69772|70750|71911|76668|97212|98711|100198|192970|218865|225791|231086|236539
brown	35	GO:0044459	plasma membrane part	GO|GO.CC	1.07e-05	1	0.0112462	185	0.166217	0.123988	1.3406	1117	1113	0.106936	1730	plasma membrane part	(More than 50 overlapping genes)
brown	36	GO:0009897	external side of plasma membrane	GO|GO.CC	1.21e-05	1	0.0124144	32	0.0287511	0.0128288	2.24114	1117	1113	0.178771	179	external side of plasma membrane	11421|11747|12484|12509|13039|13136|13805|14275|14595|14726|15216|15560|16400|16402|16854|18053|18453|20528|20969|21814|21825|22041|22329|22362|26365|57914|69538|70693|71929|77446|110454|432611
brown	37	GO:0006635	fatty acid beta-oxidation	GO|GO.BP	1.25e-05	1	0.0128022	16	0.0143756	0.00430015	3.34304	1117	1113	0.266667	60	fatty acid beta-oxidation	11363|11364|12894|13167|13177|15107|52538|66841|66968|67460|69772|93732|97212|100705|110842|231086
brown	38	GO:0044282	small molecule catabolic process	GO|GO.BP	1.52e-05	1	0.015102	35	0.0314465	0.0147639	2.12997	1117	1113	0.169903	206	small molecule catabolic process	11363|11364|11522|12015|12894|13167|13177|15107|15186|15586|16973|18979|19193|22262|52538|58810|58875|66841|66948|66968|67460|69772|70503|93732|97212|100705|104174|107747|110842|114663|171282|231086|269823|319625|319801
brown	39	GO:0006082	organic acid metabolic process	GO|GO.BP	1.58e-05	1	0.0156103	89	0.0799641	0.0513868	1.55612	1117	1113	0.124128	717	organic acid metabolic process	(More than 50 overlapping genes)
brown	40	GO:0016616	oxidoreductase activity, acting on the CH-OH group of donors, NAD or NADP as acceptor	GO|GO.MF	1.78e-05	1	0.0172698	20	0.0179695	0.00637856	2.81717	1117	1113	0.224719	89	oxidoreductase activity, acting on the CH-OH group of donors, NAD or NADP as acceptor	11522|15107|15493|16832|19682|54122|56348|58810|58875|69772|70750|71911|76668|97212|98711|100198|192970|225791|231086|236539
brown	41	GO:0016054	organic acid catabolic process	GO|GO.BP	1.83e-05	1	0.017597	28	0.0251572	0.0107504	2.34013	1117	1113	0.186667	150	organic acid catabolic process	11363|11364|12894|13167|13177|15107|15186|15586|18979|19193|52538|58810|58875|66841|66948|66968|67460|69772|70503|93732|97212|100705|104174|107747|110842|171282|231086|269823
brown	42	GO:0046395	carboxylic acid catabolic process	GO|GO.BP	1.83e-05	1	0.017597	28	0.0251572	0.0107504	2.34013	1117	1113	0.186667	150	carboxylic acid catabolic process	11363|11364|12894|13167|13177|15107|15186|15586|18979|19193|52538|58810|58875|66841|66948|66968|67460|69772|70503|93732|97212|100705|104174|107747|110842|171282|231086|269823
brown	43	GO:0016324	apical plasma membrane	GO|GO.CC	1.98e-05	1	0.0187468	34	0.0305481	0.0143338	2.13119	1117	1113	0.17	200	apical plasma membrane	11826|11973|12737|13132|13136|13511|13731|14275|14726|16008|16526|17921|18260|18400|18669|20496|20509|20535|22041|22350|26365|26941|27375|27428|53416|56188|58810|69048|69550|72027|75472|105787|224912|241324
brown	44	GO:0045177	apical part of cell	GO|GO.CC	2.32e-05	1	0.0216016	43	0.0386343	0.0200674	1.92523	1117	1113	0.153571	280	apical part of cell	11826|11973|12695|12737|13039|13132|13136|13479|13511|13731|14089|14275|14726|15216|16008|16526|17921|18260|18400|18669|20496|20509|20535|22041|22329|22350|26363|26365|26941|27375|27428|53416|56188|56615|58810|69048|69550|72027|75472|105787|170761|224912|241324
brown	45	GO:0034440	lipid oxidation	GO|GO.BP	2.61e-05	1	0.0238466	19	0.017071	0.00602021	2.83561	1117	1113	0.22619	84	lipid oxidation	11363|11364|12894|13167|13177|15107|27226|52538|66841|66968|67460|69772|72674|93732|97212|100705|105787|110842|231086
brown	46	GO:0016042	lipid catabolic process	GO|GO.BP	2.72e-05	1	0.0248106	34	0.0305481	0.0145488	2.09969	1117	1113	0.167488	203	lipid catabolic process	11363|11364|12894|13167|13177|14667|15107|16334|17939|18576|18606|18783|18784|18797|20597|27226|52538|54608|57319|66841|66857|66968|67460|69772|71660|72108|93732|97212|100163|100705|105787|110842|225845|231086
brown	47	GO:0015293	symporter activity	GO|GO.MF	2.99e-05	1	0.0267681	20	0.0179695	0.00659356	2.7253	1117	1113	0.217391	92	symporter activity	11416|18400|20496|20498|20499|20502|20528|20535|24060|57274|66859|76257|104681|114479|229699|232156|240638|317750|330064|353169
brown	48	GO:0043436	oxoacid metabolic process	GO|GO.BP	3.2e-05	1	0.0282257	87	0.0781671	0.0508851	1.53615	1117	1113	0.122535	710	oxoacid metabolic process	(More than 50 overlapping genes)
brown	49	GO:0044447	axoneme part	GO|GO.CC	3.7e-05	1	0.0319983	9	0.00808625	0.00164839	4.90554	1117	1113	0.391304	23	axoneme part	50525|66722|75465|211535|216560|227058|242584|330355|432611
brown	50	GO:0030198	extracellular matrix organization	GO|GO.BP	4.55e-05	1	0.0377776	30	0.0269542	0.0124704	2.16145	1117	1113	0.172414	174	extracellular matrix organization	12305|12306|12406|12587|12818|12822|12829|13805|14089|14595|14726|15118|15530|16578|16854|17385|20682|20733|21810|26427|50706|53381|54156|56348|69538|94352|100952|208177|234407|240725
cyan	1	GO:0071944	cell periphery	GO|GO.CC	1.73e-05	1	0.0168092	95	0.354478	0.241095	1.47028	268	268	0.0282402	3364	cell periphery	(More than 50 overlapping genes)
cyan	2	GO:0005886	plasma membrane	GO|GO.CC	2.88e-05	1	0.0259893	92	0.343284	0.234143	1.46613	268	268	0.0281604	3267	plasma membrane	(More than 50 overlapping genes)
cyan	3	GO:0015279	store-operated calcium channel activity	GO|GO.MF	3.95e-05	1	0.0335702	4	0.0149254	0.000788361	18.9322	268	268	0.363636	11	store-operated calcium channel activity	22068|26946|116873|269717
cyan	4	GO:0002865	negative regulation of acute inflammatory response to antigenic stimulus	GO|GO.BP	6.81e-05	1	0.0527396	3	0.011194	0.000358346	31.2381	268	268	0.6	5	negative regulation of acute inflammatory response to antigenic stimulus	11516|18168|213208
cyan	5	GO:0034765	regulation of ion transmembrane transport	GO|GO.BP	9.96e-05	1	0.0714115	18	0.0671642	0.0242959	2.76443	268	268	0.0530973	339	regulation of ion transmembrane transport	12794|14467|15444|16494|18627|18760|19229|20927|22068|22629|58226|59095|70357|80906|83814|116873|235281|320790
cyan	6	GO:0004683	calmodulin-dependent protein kinase activity	GO|GO.MF	0.000143785	1	0.0963642	5	0.0186567	0.00193507	9.64138	268	268	0.185185	27	calmodulin-dependent protein kinase activity	12323|18679|19229|55984|93843
cyan	7	GO:0043269	regulation of ion transport	GO|GO.BP	0.00016356	1	0.106715	23	0.0858209	0.037053	2.31617	268	268	0.0444874	517	regulation of ion transport	11516|12794|14467|15444|16170|16494|18168|18627|18760|19229|20927|22068|22629|54525|58226|59095|69908|70357|80906|83814|116873|235281|320790
cyan	8	GO:0034762	regulation of transmembrane transport	GO|GO.BP	0.000177297	1	0.11334	18	0.0671642	0.0254426	2.63984	268	268	0.0507042	355	regulation of transmembrane transport	12794|14467|15444|16494|18627|18760|19229|20927|22068|22629|58226|59095|70357|80906|83814|116873|235281|320790
cyan	9	GO:0003229	ventricular cardiac muscle tissue development	GO|GO.BP	0.000181597	1	0.115621	6	0.0223881	0.00315344	7.09956	268	268	0.136364	44	ventricular cardiac muscle tissue development	15902|19130|67451|109620|140781|320790
cyan	10	GO:1904062	regulation of cation transmembrane transport	GO|GO.BP	0.000269701	1	0.155252	14	0.0522388	0.0174873	2.98725	268	268	0.057377	244	regulation of cation transmembrane transport	12794|14467|15444|18760|19229|20927|22629|59095|70357|80906|83814|116873|235281|320790
cyan	11	GO:0008154	actin polymerization or depolymerization	GO|GO.BP	0.000280229	1	0.158903	11	0.0410448	0.0115387	3.55713	268	268	0.068323	161	actin polymerization or depolymerization	12345|19229|67252|76709|104445|108100|231830|242894|260409|320878|544963
cyan	12	GO:0006812	cation transport	GO|GO.BP	0.000331334	1	0.179307	30	0.11194	0.057192	1.95727	268	268	0.037594	798	cation transport	11516|11989|12323|12794|14467|15444|15465|16170|16494|18760|19229|20927|22068|22629|22784|26946|54525|58226|59095|69908|70357|73095|80884|80906|83814|116873|228359|235281|269717|320790
cyan	13	GO:0010959	regulation of metal ion transport	GO|GO.BP	0.000332338	1	0.179748	16	0.0597015	0.0222174	2.68714	268	268	0.0516129	310	regulation of metal ion transport	11516|14467|15444|16170|18760|19229|20927|22068|22629|59095|70357|80906|83814|116873|235281|320790
cyan	14	GO:0002572	pro-T cell differentiation	GO|GO.BP	0.000367572	1	0.194372	2	0.00746269	0.000143338	52.0634	268	268	1	2	pro-T cell differentiation	14255|268564
cyan	15	GO:0006713	glucocorticoid catabolic process	GO|GO.BP	0.000367572	1	0.194372	2	0.00746269	0.000143338	52.0634	268	268	1	2	glucocorticoid catabolic process	15483|22629
cyan	16	GO:0010038	response to metal ion	GO|GO.BP	0.0003919	1	0.203716	12	0.0447761	0.0139755	3.2039	268	268	0.0615385	195	response to metal ion	11744|11898|12323|15444|15902|18013|20927|22436|22784|83814|226413|234577
cyan	17	GO:0043025	neuronal cell body	GO|GO.CC	0.000401164	1	0.206832	24	0.0895522	0.0419981	2.13229	268	268	0.0409556	586	neuronal cell body	11898|12140|12323|12345|13841|14733|15444|16549|19229|19711|28015|29813|53328|54525|56710|56876|58226|66860|70357|71648|72324|76709|108100|228777
cyan	18	GO:0030001	metal ion transport	GO|GO.BP	0.000401564	1	0.206926	25	0.0932836	0.0445782	2.09258	268	268	0.0401929	622	metal ion transport	11516|12323|14467|15444|15465|16170|16494|18760|19229|20927|22068|22629|22784|26946|58226|59095|70357|80884|80906|83814|116873|228359|235281|269717|320790
cyan	19	GO:0035259	glucocorticoid receptor binding	GO|GO.MF	0.000505876	1	0.245224	4	0.0149254	0.00143338	10.4127	268	268	0.2	20	glucocorticoid receptor binding	14255|17127|20602|22629
cyan	20	GO:0034220	ion transmembrane transport	GO|GO.BP	0.000511092	1	0.246997	24	0.0895522	0.0427148	2.09651	268	268	0.0402685	596	ion transmembrane transport	11989|12794|14467|15444|15465|16494|18627|18760|19229|20927|22068|22629|26946|58226|59095|70357|73095|80906|83814|100604|116873|228359|235281|320790
cyan	21	GO:0002315	marginal zone B cell differentiation	GO|GO.BP	0.000540246	1	0.254475	3	0.011194	0.000645023	17.3545	268	268	0.333333	9	marginal zone B cell differentiation	16848|19229|210293
cyan	22	GO:0002862	negative regulation of inflammatory response to antigenic stimulus	GO|GO.BP	0.000540246	1	0.254475	3	0.011194	0.000645023	17.3545	268	268	0.333333	9	negative regulation of inflammatory response to antigenic stimulus	11516|18168|213208
cyan	23	GO:0086005	ventricular cardiac muscle cell action potential	GO|GO.BP	0.000615534	1	0.279794	4	0.0149254	0.00150505	9.91684	268	268	0.190476	21	ventricular cardiac muscle cell action potential	67451|83814|109620|235281
cyan	24	GO:0030838	positive regulation of actin filament polymerization	GO|GO.BP	0.000629883	1	0.283871	7	0.0261194	0.00544686	4.79532	268	268	0.0921053	76	positive regulation of actin filament polymerization	19229|76709|104445|108100|242894|260409|544963
cyan	25	GO:0010035	response to inorganic substance	GO|GO.BP	0.000657952	1	0.293041	16	0.0597015	0.0236508	2.52429	268	268	0.0484848	330	response to inorganic substance	11545|11744|11898|12323|15444|15902|18013|19229|20927|22068|22436|22784|83814|226413|232223|234577
cyan	26	GO:0098662	inorganic cation transmembrane transport	GO|GO.BP	0.000697403	1	0.305792	19	0.0708955	0.0309611	2.28983	268	268	0.0439815	432	inorganic cation transmembrane transport	14467|15444|15465|16494|18760|19229|20927|22068|22629|26946|58226|59095|70357|80906|83814|116873|228359|235281|320790
cyan	27	GO:0003208	cardiac ventricle morphogenesis	GO|GO.BP	0.000832154	1	0.348032	6	0.0223881	0.00415681	5.38587	268	268	0.103448	58	cardiac ventricle morphogenesis	18168|19130|67451|109620|140781|320790
cyan	28	GO:0005911	cell-cell junction	GO|GO.CC	0.000871529	1	0.357608	17	0.0634328	0.0266609	2.37924	268	268	0.0456989	372	cell-cell junction	12140|12345|18760|19157|19294|22068|22629|67451|72324|74206|104445|108100|109620|226115|228140|231830|260299
cyan	29	GO:0003206	cardiac chamber morphogenesis	GO|GO.BP	0.00093289	1	0.37516	8	0.0298507	0.00752526	3.96674	268	268	0.0761905	105	cardiac chamber morphogenesis	15902|18168|19130|19662|67451|109620|140781|320790
cyan	30	GO:0055010	ventricular cardiac muscle tissue morphogenesis	GO|GO.BP	0.000956189	1	0.382422	5	0.0186567	0.00286677	6.50793	268	268	0.125	40	ventricular cardiac muscle tissue morphogenesis	19130|67451|109620|140781|320790
cyan	31	GO:0098655	cation transmembrane transport	GO|GO.BP	0.00104107	1	0.405931	20	0.0746269	0.0345445	2.16031	268	268	0.0414938	482	cation transmembrane transport	12794|14467|15444|15465|16494|18760|19229|20927|22068|22629|26946|58226|59095|70357|80906|83814|116873|228359|235281|320790
cyan	32	GO:0043197	dendritic spine	GO|GO.CC	0.00105211	1	0.409129	10	0.0373134	0.0114671	3.25396	268	268	0.0625	160	dendritic spine	12345|12794|15444|19229|56876|73728|76709|108100|210293|241638
cyan	33	GO:0032412	regulation of ion transmembrane transporter activity	GO|GO.BP	0.00107656	1	0.416304	11	0.0410448	0.0135455	3.03015	268	268	0.0582011	189	regulation of ion transmembrane transporter activity	12794|14467|15444|19229|20927|22068|22629|59095|83814|116873|235281
cyan	34	GO:0010735	positive regulation of transcription via serum response element binding	GO|GO.BP	0.0010887	1	0.41916	2	0.00746269	0.000215008	34.709	268	268	0.666667	3	positive regulation of transcription via serum response element binding	223701|320878
cyan	35	GO:0030167	proteoglycan catabolic process	GO|GO.BP	0.0010887	1	0.41916	2	0.00746269	0.000215008	34.709	268	268	0.666667	3	proteoglycan catabolic process	14733|27029
cyan	36	GO:0030200	heparan sulfate proteoglycan catabolic process	GO|GO.BP	0.0010887	1	0.41916	2	0.00746269	0.000215008	34.709	268	268	0.666667	3	heparan sulfate proteoglycan catabolic process	14733|27029
cyan	37	GO:0006811	ion transport	GO|GO.BP	0.00109149	1	0.419725	36	0.134328	0.0786928	1.707	268	268	0.0327869	1098	ion transport	11516|11989|12323|12794|14467|15444|15465|16170|16494|18168|18627|18760|19229|20927|22068|22629|22784|26946|26971|54525|58226|59095|69908|70357|73095|76500|76574|80884|80906|83814|100604|116873|228359|235281|269717|320790
cyan	38	GO:0016247	channel regulator activity	GO|GO.MF	0.00112123	1	0.42467	8	0.0298507	0.00774027	3.85655	268	268	0.0740741	108	channel regulator activity	12794|22629|59095|70357|80906|83814|116873|235281
cyan	39	GO:0030041	actin filament polymerization	GO|GO.BP	0.00118379	1	0.440595	9	0.0335821	0.00967534	3.4709	268	268	0.0666667	135	actin filament polymerization	12345|19229|76709|104445|108100|231830|242894|260409|544963
cyan	40	GO:0044309	neuron spine	GO|GO.CC	0.00121156	1	0.447225	10	0.0373134	0.0116821	3.19408	268	268	0.0613497	163	neuron spine	12345|12794|15444|19229|56876|73728|76709|108100|210293|241638
cyan	41	GO:0036477	somatodendritic compartment	GO|GO.CC	0.0012296	1	0.451773	29	0.108209	0.0591987	1.82789	268	268	0.035109	826	somatodendritic compartment	11898|12140|12323|12345|12794|13841|14733|15444|16549|19229|19711|20620|28015|29813|53328|54525|56710|56876|58226|66860|70357|71648|72324|73728|76709|108100|210293|228777|241638
cyan	42	GO:0002674	negative regulation of acute inflammatory response	GO|GO.BP	0.00135569	1	0.484952	3	0.011194	0.00086003	13.0159	268	268	0.25	12	negative regulation of acute inflammatory response	11516|18168|213208
cyan	43	GO:0002864	regulation of acute inflammatory response to antigenic stimulus	GO|GO.BP	0.00135569	1	0.484952	3	0.011194	0.00086003	13.0159	268	268	0.25	12	regulation of acute inflammatory response to antigenic stimulus	11516|18168|213208
cyan	44	GO:0005216	ion channel activity	GO|GO.MF	0.00137983	1	0.491364	14	0.0522388	0.0206407	2.53086	268	268	0.0486111	288	ion channel activity	16494|19229|20927|22068|26946|58226|59095|70357|80906|100604|116873|231503|235281|269717
cyan	45	GO:0050662	coenzyme binding	GO|GO.MF	0.00139022	1	0.4931	10	0.0373134	0.0118971	3.13635	268	268	0.060241	166	coenzyme binding	11545|14555|15483|22436|55990|107029|210009|232223|320878|654795
cyan	46	GO:0022898	regulation of transmembrane transporter activity	GO|GO.BP	0.00144369	1	0.506315	11	0.0410448	0.0140472	2.92193	268	268	0.0561224	196	regulation of transmembrane transporter activity	12794|14467|15444|19229|20927|22068|22629|59095|83814|116873|235281
cyan	47	GO:0034703	cation channel complex	GO|GO.CC	0.00152082	1	0.52732	10	0.0373134	0.0120404	3.09901	268	268	0.0595238	168	cation channel complex	12794|16494|19229|20927|58226|66082|68404|70357|80906|235281
cyan	48	GO:0022838	substrate-specific channel activity	GO|GO.MF	0.00157095	1	0.534736	14	0.0522388	0.0209274	2.49619	268	268	0.0479452	292	substrate-specific channel activity	16494|19229|20927|22068|26946|58226|59095|70357|80906|100604|116873|231503|235281|269717
cyan	49	GO:0030540	female genitalia development	GO|GO.BP	0.00173749	1	0.570741	3	0.011194	0.000931699	12.0146	268	268	0.230769	13	female genitalia development	17289|19662|320790
cyan	50	GO:1905809	negative regulation of synapse organization	GO|GO.BP	0.00173749	1	0.570741	3	0.011194	0.000931699	12.0146	268	268	0.230769	13	negative regulation of synapse organization	13841|18013|53328
darkgreen	1	GO:0035358	regulation of peroxisome proliferator activated receptor signaling pathway	GO|GO.BP	9.04e-05	1	0.0662812	3	0.0230769	0.000716692	32.1992	131	130	0.3	10	regulation of peroxisome proliferator activated receptor signaling pathway	11688|17684|22160
darkgreen	2	GO:0035357	peroxisome proliferator activated receptor signaling pathway	GO|GO.BP	0.000488422	1	0.241454	3	0.0230769	0.00121838	18.9407	131	130	0.176471	17	peroxisome proliferator activated receptor signaling pathway	11688|17684|22160
darkgreen	3	GO:0035360	positive regulation of peroxisome proliferator activated receptor signaling pathway	GO|GO.BP	0.000845748	1	0.35213	2	0.0153846	0.000358346	42.9323	131	130	0.4	5	positive regulation of peroxisome proliferator activated receptor signaling pathway	11688|17684
darkgreen	4	GO:0030522	intracellular receptor signaling pathway	GO|GO.BP	0.0010601	1	0.411498	7	0.0538462	0.0121838	4.4195	131	130	0.0411765	170	intracellular receptor signaling pathway	11688|17684|18673|22160|58184|67488|216154
darkgreen	5	GO:0010454	negative regulation of cell fate commitment	GO|GO.BP	0.00175446	1	0.572578	2	0.0153846	0.000501684	30.6659	131	130	0.285714	7	negative regulation of cell fate commitment	20319|69743
darkgreen	6	GO:1901983	regulation of protein acetylation	GO|GO.BP	0.00181696	1	0.587489	4	0.0307692	0.00401347	7.66648	131	130	0.0714286	56	regulation of protein acetylation	22160|57321|58521|214669
darkgreen	7	GO:0045669	positive regulation of osteoblast differentiation	GO|GO.BP	0.00220368	1	0.669408	4	0.0307692	0.00422848	7.27666	131	130	0.0677966	59	positive regulation of osteoblast differentiation	14560|20319|22339|22422
darkgreen	8	GO:0048593	camera-type eye morphogenesis	GO|GO.BP	0.00231037	1	0.6888	5	0.0384615	0.00709525	5.42075	131	130	0.0505051	99	camera-type eye morphogenesis	17684|22160|22339|69743|214058
darkgreen	9	GO:0010639	negative regulation of organelle organization	GO|GO.BP	0.00231252	1	0.6888	9	0.0692308	0.0220024	3.1465	131	130	0.029316	307	negative regulation of organelle organization	13430|19230|21916|22160|57321|103677|214669|224023|233977
darkgreen	10	GO:2000027	regulation of organ morphogenesis	GO|GO.BP	0.00252454	1	0.720718	6	0.0461538	0.0105354	4.38085	131	130	0.0408163	147	regulation of organ morphogenesis	17684|20319|22160|22339|22422|69743
darkgreen	11	GO:0003151	outflow tract morphogenesis	GO|GO.BP	0.00280289	1	0.766948	4	0.0307692	0.00451516	6.81465	131	130	0.0634921	63	outflow tract morphogenesis	17684|20319|22160|22339
darkgreen	12	GO:2001251	negative regulation of chromosome organization	GO|GO.BP	0.00286312	1	0.777416	5	0.0384615	0.00745359	5.16013	131	130	0.0480769	104	negative regulation of chromosome organization	22160|57321|103677|214669|224023
darkgreen	13	GO:0045667	regulation of osteoblast differentiation	GO|GO.BP	0.00310896	1	0.807602	5	0.0384615	0.00759693	5.06277	131	130	0.0471698	106	regulation of osteoblast differentiation	14560|20319|22160|22339|22422
darkgreen	14	GO:0046031	ADP metabolic process	GO|GO.BP	0.0043184	1	0.974581	4	0.0307692	0.00508851	6.0468	131	130	0.056338	71	ADP metabolic process	11674|14433|21991|56248
darkgreen	15	GO:0061299	retina vasculature morphogenesis in camera-type eye	GO|GO.BP	0.00448414	1	0.989041	2	0.0153846	0.000788361	19.5147	131	130	0.181818	11	retina vasculature morphogenesis in camera-type eye	17986|22339
darkgreen	16	GO:0061308	cardiac neural crest cell development involved in heart development	GO|GO.BP	0.00448414	1	0.989041	2	0.0153846	0.000788361	19.5147	131	130	0.181818	11	cardiac neural crest cell development involved in heart development	17684|22160
darkgreen	17	GO:0042923	neuropeptide binding	GO|GO.MF	0.00448414	1	0.989041	2	0.0153846	0.000788361	19.5147	131	130	0.181818	11	neuropeptide binding	114229|226304
darkgreen	18	GO:0061307	cardiac neural crest cell differentiation involved in heart development	GO|GO.BP	0.00534827	1	1	2	0.0153846	0.00086003	17.8885	131	130	0.166667	12	cardiac neural crest cell differentiation involved in heart development	17684|22160
darkgreen	19	GO:0061418	regulation of transcription from RNA polymerase II promoter in response to hypoxia	GO|GO.BP	0.00534827	1	1	2	0.0153846	0.00086003	17.8885	131	130	0.166667	12	regulation of transcription from RNA polymerase II promoter in response to hypoxia	17684|22339
darkgreen	20	GO:0005172	vascular endothelial growth factor receptor binding	GO|GO.MF	0.00534827	1	1	2	0.0153846	0.00086003	17.8885	131	130	0.166667	12	vascular endothelial growth factor receptor binding	12488|22339
darkgreen	21	GO:0009135	purine nucleoside diphosphate metabolic process	GO|GO.BP	0.0055027	1	1	4	0.0307692	0.00544686	5.64899	131	130	0.0526316	76	purine nucleoside diphosphate metabolic process	11674|14433|21991|56248
darkgreen	22	GO:0009179	purine ribonucleoside diphosphate metabolic process	GO|GO.BP	0.0055027	1	1	4	0.0307692	0.00544686	5.64899	131	130	0.0526316	76	purine ribonucleoside diphosphate metabolic process	11674|14433|21991|56248
darkgreen	23	GO:0033138	positive regulation of peptidyl-serine phosphorylation	GO|GO.BP	0.0055027	1	1	4	0.0307692	0.00544686	5.64899	131	130	0.0526316	76	positive regulation of peptidyl-serine phosphorylation	20319|22339|57321|58184
darkgreen	24	GO:0003677	DNA binding	GO|GO.MF	0.00610054	1	1	24	0.184615	0.108149	1.70705	131	130	0.0159046	1509	DNA binding	13865|16874|17984|18673|22160|22693|22755|50793|57321|65098|66410|67155|67488|69743|71131|75291|78903|103677|118445|208677|233887|241322|319164|329934
darkgreen	25	GO:0000781	chromosome, telomeric region	GO|GO.CC	0.00625714	1	1	5	0.0384615	0.00895865	4.29323	131	130	0.04	125	chromosome, telomeric region	50793|57321|73666|78903|103677
darkgreen	26	GO:0009185	ribonucleoside diphosphate metabolic process	GO|GO.BP	0.00659319	1	1	4	0.0307692	0.00573353	5.36654	131	130	0.05	80	ribonucleoside diphosphate metabolic process	11674|14433|21991|56248
darkgreen	27	GO:0048592	eye morphogenesis	GO|GO.BP	0.00690485	1	1	5	0.0384615	0.00917365	4.19261	131	130	0.0390625	128	eye morphogenesis	17684|22160|22339|69743|214058
darkgreen	28	GO:0035067	negative regulation of histone acetylation	GO|GO.BP	0.00728488	1	1	2	0.0153846	0.00100337	15.333	131	130	0.142857	14	negative regulation of histone acetylation	22160|214669
darkgreen	29	GO:0043401	steroid hormone mediated signaling pathway	GO|GO.BP	0.00736188	1	1	5	0.0384615	0.00931699	4.12811	131	130	0.0384615	130	steroid hormone mediated signaling pathway	13865|18673|58184|67488|216154
darkgreen	30	GO:0044454	nuclear chromosome part	GO|GO.CC	0.00749325	1	1	10	0.0769231	0.0311761	2.46737	131	130	0.0229885	435	nuclear chromosome part	11674|17684|22209|50793|57321|67155|67488|73666|78903|319164
darkgreen	31	GO:0043010	camera-type eye development	GO|GO.BP	0.00753258	1	1	7	0.0538462	0.0173439	3.10461	131	130	0.0289256	242	camera-type eye development	17684|17986|21916|22160|22339|69743|214058
darkgreen	32	GO:0035065	regulation of histone acetylation	GO|GO.BP	0.00792255	1	1	3	0.0230769	0.00315344	7.31801	131	130	0.0681818	44	regulation of histone acetylation	22160|58521|214669
darkgreen	33	GO:0043618	regulation of transcription from RNA polymerase II promoter in response to stress	GO|GO.BP	0.00792255	1	1	3	0.0230769	0.00315344	7.31801	131	130	0.0681818	44	regulation of transcription from RNA polymerase II promoter in response to stress	17684|22339|208677
darkgreen	34	GO:0001649	osteoblast differentiation	GO|GO.BP	0.00810453	1	1	6	0.0461538	0.0134021	3.44377	131	130	0.0320856	187	osteoblast differentiation	14560|18673|20319|22160|22339|22422
darkgreen	35	GO:0045778	positive regulation of ossification	GO|GO.BP	0.00814633	1	1	4	0.0307692	0.00609188	5.05086	131	130	0.0470588	85	positive regulation of ossification	14560|20319|22339|22422
darkgreen	36	GO:0007015	actin filament organization	GO|GO.BP	0.00819002	1	1	8	0.0615385	0.0220741	2.78781	131	130	0.025974	308	actin filament organization	12488|19230|21916|23912|56378|56716|114229|233977
darkgreen	37	GO:0006406	mRNA export from nucleus	GO|GO.BP	0.00843148	1	1	3	0.0230769	0.00322511	7.15538	131	130	0.0666667	45	mRNA export from nucleus	30959|73666|103677
darkgreen	38	GO:0071427	mRNA-containing ribonucleoprotein complex export from nucleus	GO|GO.BP	0.00843148	1	1	3	0.0230769	0.00322511	7.15538	131	130	0.0666667	45	mRNA-containing ribonucleoprotein complex export from nucleus	30959|73666|103677
darkgreen	39	GO:0002575	basophil chemotaxis	GO|GO.BP	0.00931699	1	1	1	0.00769231	7.17e-05	107.331	131	130	1	1	basophil chemotaxis	22339
darkgreen	40	GO:0009233	menaquinone metabolic process	GO|GO.BP	0.00931699	1	1	1	0.00769231	7.17e-05	107.331	131	130	1	1	menaquinone metabolic process	71707
darkgreen	41	GO:0009234	menaquinone biosynthetic process	GO|GO.BP	0.00931699	1	1	1	0.00769231	7.17e-05	107.331	131	130	1	1	menaquinone biosynthetic process	71707
darkgreen	42	GO:0019563	glycerol catabolic process	GO|GO.BP	0.00931699	1	1	1	0.00769231	7.17e-05	107.331	131	130	1	1	glycerol catabolic process	21991
darkgreen	43	GO:0021686	cerebellar granular layer maturation	GO|GO.BP	0.00931699	1	1	1	0.00769231	7.17e-05	107.331	131	130	1	1	cerebellar granular layer maturation	57754
darkgreen	44	GO:0021941	negative regulation of cerebellar granule cell precursor proliferation	GO|GO.BP	0.00931699	1	1	1	0.00769231	7.17e-05	107.331	131	130	1	1	negative regulation of cerebellar granule cell precursor proliferation	57754
darkgreen	45	GO:0031289	actin phosphorylation	GO|GO.BP	0.00931699	1	1	1	0.00769231	7.17e-05	107.331	131	130	1	1	actin phosphorylation	19230
darkgreen	46	GO:0032194	ubiquinone biosynthetic process via 3,4-dihydroxy-5-polyprenylbenzoate	GO|GO.BP	0.00931699	1	1	1	0.00769231	7.17e-05	107.331	131	130	1	1	ubiquinone biosynthetic process via 3,4-dihydroxy-5-polyprenylbenzoate	71707
darkgreen	47	GO:0034059	response to anoxia	GO|GO.BP	0.00931699	1	1	1	0.00769231	7.17e-05	107.331	131	130	1	1	response to anoxia	18430
darkgreen	48	GO:0035801	adrenal cortex development	GO|GO.BP	0.00931699	1	1	1	0.00769231	7.17e-05	107.331	131	130	1	1	adrenal cortex development	17684
darkgreen	49	GO:0035802	adrenal cortex formation	GO|GO.BP	0.00931699	1	1	1	0.00769231	7.17e-05	107.331	131	130	1	1	adrenal cortex formation	17684
darkgreen	50	GO:0036516	chemoattraction of dopaminergic neuron axon	GO|GO.BP	0.00931699	1	1	1	0.00769231	7.17e-05	107.331	131	130	1	1	chemoattraction of dopaminergic neuron axon	22422
darkgrey	1	GO:0005578	proteinaceous extracellular matrix	GO|GO.CC	9.57e-18	9.08e-12	1.33e-13	24	0.1875	0.0184906	10.1403	128	128	0.0930233	258	proteinaceous extracellular matrix	12111|12825|12843|13717|14114|14219|14264|14268|16779|17022|18295|19242|20317|21817|21922|22370|22371|22420|23876|27047|76293|78892|216616|241327
darkgrey	2	GO:0031012	extracellular matrix	GO|GO.CC	2.85e-15	2.7e-09	2.7e-11	26	0.203125	0.0288827	7.03276	128	128	0.0645161	403	extracellular matrix	11568|12111|12825|12843|13717|14114|14219|14264|14268|16779|17022|17313|18295|19242|20317|21817|21922|22370|22371|22420|23876|27047|76293|78892|216616|241327
darkgrey	3	GO:0005576	extracellular region	GO|GO.CC	8.41e-15	7.98e-09	7.46e-11	67	0.523438	0.212786	2.45993	128	128	0.0225665	2969	extracellular region	(More than 50 overlapping genes)
darkgrey	4	GO:0044421	extracellular region part	GO|GO.CC	9.96e-15	9.44e-09	8.74e-11	64	0.5	0.196087	2.54989	128	128	0.0233918	2736	extracellular region part	(More than 50 overlapping genes)
darkgrey	5	GO:0005615	extracellular space	GO|GO.CC	1.2e-14	1.14e-08	1.03e-10	62	0.484375	0.185551	2.61046	128	128	0.0239475	2589	extracellular space	(More than 50 overlapping genes)
darkgrey	6	GO:0030198	extracellular matrix organization	GO|GO.BP	4.75e-12	4.5e-06	2.62e-08	16	0.125	0.0124704	10.0237	128	128	0.091954	174	extracellular matrix organization	12825|12843|13078|13717|14114|14219|14268|16779|17022|17300|17880|22370|23876|76293|78892|241327
darkgrey	7	GO:0043062	extracellular structure organization	GO|GO.BP	4.75e-12	4.5e-06	2.62e-08	16	0.125	0.0124704	10.0237	128	128	0.091954	174	extracellular structure organization	12825|12843|13078|13717|14114|14219|14268|16779|17022|17300|17880|22370|23876|76293|78892|241327
darkgrey	8	GO:0044420	extracellular matrix component	GO|GO.CC	3.1e-11	2.94e-05	1.46e-07	13	0.101562	0.00809862	12.5407	128	128	0.115044	113	extracellular matrix component	12825|12843|13717|14114|14268|16779|17022|19242|20317|22370|23876|76293|216616
darkgrey	9	GO:0043230	extracellular organelle	GO|GO.CC	3.76e-11	3.56e-05	1.7e-07	50	0.390625	0.151939	2.57094	128	128	0.0235849	2120	extracellular organelle	11475|11568|12111|12258|12263|12550|12741|12798|12843|12870|12904|13346|13846|14114|14268|14412|15160|16425|16779|16790|16952|17022|17313|17880|18295|18399|19215|19879|20317|21817|21922|22370|22371|23876|26364|26968|27047|56744|69574|70445|72565|76293|78892|107589|114644|140792|211577|216616|239559|259300
darkgrey	10	GO:0042060	wound healing	GO|GO.BP	4.1e-11	3.89e-05	1.84e-07	18	0.140625	0.0192073	7.32142	128	128	0.0671642	268	wound healing	11475|12258|12389|12798|12825|14114|14268|15160|16952|21788|21824|22371|56744|66175|73182|74145|98932|107589
darkgrey	11	GO:0070062	extracellular exosome	GO|GO.CC	9.07e-11	8.61e-05	3.83e-07	49	0.382812	0.150219	2.54837	128	128	0.0233779	2096	extracellular exosome	11475|11568|12111|12258|12263|12550|12741|12798|12843|12870|12904|13346|13846|14114|14268|14412|15160|16425|16779|16790|16952|17022|17313|17880|18295|18399|19215|19879|20317|21817|21922|22370|22371|23876|26364|26968|27047|69574|70445|72565|76293|78892|107589|114644|140792|211577|216616|239559|259300
darkgrey	12	GO:1903561	extracellular vesicle	GO|GO.CC	1.21e-10	0.000115052	4.98e-07	49	0.382812	0.151437	2.52787	128	128	0.0231898	2113	extracellular vesicle	11475|11568|12111|12258|12263|12550|12741|12798|12843|12870|12904|13346|13846|14114|14268|14412|15160|16425|16779|16790|16952|17022|17313|17880|18295|18399|19215|19879|20317|21817|21922|22370|22371|23876|26364|26968|27047|69574|70445|72565|76293|78892|107589|114644|140792|211577|216616|239559|259300
darkgrey	13	GO:0009888	tissue development	GO|GO.BP	2.34e-10	0.00022152	8.79e-07	37	0.289062	0.0935283	3.09064	128	128	0.0283525	1305	tissue development	12160|12389|12550|12741|12825|13078|13717|14049|14219|14268|15229|16779|16952|17300|17313|17880|18605|18821|19242|19378|21345|21817|21922|22370|22420|23967|27047|56198|56312|66175|68713|73181|76365|107589|140476|216616|231162
darkgrey	14	GO:0009611	response to wounding	GO|GO.BP	3.41e-10	0.000323782	1.22e-06	19	0.148438	0.0247259	6.00333	128	128	0.0550725	345	response to wounding	11475|12258|12389|12798|12825|14114|14268|15160|16779|16952|21788|21824|22371|56744|66175|73182|74145|98932|107589
darkgrey	15	GO:0031982	vesicle	GO|GO.CC	4.41e-09	0.00418011	1.24e-05	59	0.460938	0.227621	2.02502	128	128	0.0185768	3176	vesicle	(More than 50 overlapping genes)
darkgrey	16	GO:0007155	cell adhesion	GO|GO.BP	4.49e-09	0.00425993	1.26e-05	30	0.234375	0.0713108	3.28667	128	128	0.0301508	995	cell adhesion	12160|12389|12550|12741|12825|13078|13846|14012|14114|14219|14268|16779|16952|19242|21817|22370|22371|23876|26364|26968|27047|73182|76293|76365|93882|98932|140476|224024|226041|434215
darkgrey	17	GO:0022610	biological adhesion	GO|GO.BP	5.41e-09	0.00512941	1.49e-05	30	0.234375	0.0718842	3.26045	128	128	0.0299103	1003	biological adhesion	12160|12389|12550|12741|12825|13078|13846|14012|14114|14219|14268|16779|16952|19242|21817|22370|22371|23876|26364|26968|27047|73182|76293|76365|93882|98932|140476|224024|226041|434215
darkgrey	18	GO:0071953	elastic fiber	GO|GO.CC	6.76e-09	0.00641097	1.81e-05	4	0.03125	0.000286677	109.008	128	128	1	4	elastic fiber	13717|14114|23876|76293
darkgrey	19	GO:0018149	peptide cross-linking	GO|GO.BP	8.99e-09	0.00852444	2.31e-05	6	0.046875	0.00129005	36.3359	128	128	0.333333	18	peptide cross-linking	12111|12825|14268|16952|21817|74145
darkgrey	20	GO:0001568	blood vessel development	GO|GO.BP	1.18e-08	0.0112296	2.93e-05	21	0.164062	0.0376263	4.36031	128	128	0.04	525	blood vessel development	12389|12825|12843|13078|13846|14219|14268|14612|16790|17300|18127|19242|19378|20317|20698|21846|23967|56744|73181|76854|107589
darkgrey	21	GO:0048646	anatomical structure formation involved in morphogenesis	GO|GO.BP	1.95e-08	0.0185051	4.55e-05	26	0.203125	0.058482	3.47329	128	128	0.0318627	816	anatomical structure formation involved in morphogenesis	12160|12389|12550|13078|13846|14219|14268|15229|16790|17300|18127|19242|20317|20698|21817|21846|22370|22420|23967|56198|56744|68713|73181|76365|93689|259300
darkgrey	22	GO:0072359	circulatory system development	GO|GO.BP	2.89e-08	0.027444	6.4e-05	26	0.203125	0.0596288	3.40649	128	128	0.03125	832	circulatory system development	12160|12389|12825|12843|13078|13846|14219|14268|14612|16790|17300|17880|18127|18821|19242|19378|20317|20698|21846|23967|56198|56744|73181|76365|76854|107589
darkgrey	23	GO:0001944	vasculature development	GO|GO.BP	2.91e-08	0.0276324	6.43e-05	21	0.164062	0.0396331	4.13954	128	128	0.0379747	553	vasculature development	12389|12825|12843|13078|13846|14219|14268|14612|16790|17300|18127|19242|19378|20317|20698|21846|23967|56744|73181|76854|107589
darkgrey	24	GO:0032501	multicellular organismal process	GO|GO.BP	3.55e-08	0.0336441	7.66e-05	74	0.578125	0.342149	1.68969	128	128	0.0155006	4774	multicellular organismal process	(More than 50 overlapping genes)
darkgrey	25	GO:0007596	blood coagulation	GO|GO.BP	3.67e-08	0.0348471	7.9e-05	11	0.0859375	0.009532	9.01568	128	128	0.0827068	133	blood coagulation	12258|12389|14114|15160|21788|21824|22371|56744|73182|74145|98932
darkgrey	26	GO:0072358	cardiovascular system development	GO|GO.BP	4.08e-08	0.0387464	8.75e-05	21	0.164062	0.0404214	4.0588	128	128	0.037234	564	cardiovascular system development	12389|12825|12843|13078|13846|14219|14268|14612|16790|17300|18127|19242|19378|20317|20698|21846|23967|56744|73181|76854|107589
darkgrey	27	GO:0007599	hemostasis	GO|GO.BP	4.29e-08	0.0406972	9.12e-05	11	0.0859375	0.00967534	8.88212	128	128	0.0814815	135	hemostasis	12258|12389|14114|15160|21788|21824|22371|56744|73182|74145|98932
darkgrey	28	GO:0050817	coagulation	GO|GO.BP	4.63e-08	0.0439376	9.75e-05	11	0.0859375	0.00974701	8.81681	128	128	0.0808824	136	coagulation	12258|12389|14114|15160|21788|21824|22371|56744|73182|74145|98932
darkgrey	29	GO:0048513	animal organ development	GO|GO.BP	9.57e-08	0.0908016	0.000184182	46	0.359375	0.166487	2.15857	128	128	0.019802	2323	animal organ development	12160|12389|12550|12798|12825|12843|13078|13346|13717|13846|14012|14219|14268|15229|16779|16952|17300|17313|17880|18127|18605|18821|19242|19378|20317|20698|21817|21922|22370|22371|22420|23967|27047|56198|56312|56744|66175|70445|73181|76365|76854|96875|107589|140476|216616|231162
darkgrey	30	GO:0048856	anatomical structure development	GO|GO.BP	5.76e-07	0.54673	0.00092353	64	0.5	0.292482	1.70951	128	128	0.0156824	4081	anatomical structure development	(More than 50 overlapping genes)
darkgrey	31	GO:0005178	integrin binding	GO|GO.MF	9.79e-07	0.928428	0.00148311	8	0.0625	0.00602021	10.3817	128	128	0.0952381	84	integrin binding	12825|14114|14219|14268|16779|22370|22371|23876
darkgrey	32	GO:0042127	regulation of cell proliferation	GO|GO.BP	1.1e-06	1	0.00164777	29	0.226562	0.086433	2.62125	128	128	0.0240464	1206	regulation of cell proliferation	12160|12389|12550|12797|12798|13078|14114|14181|14219|14268|16952|18127|19215|19242|19378|20317|20698|21817|23967|56312|56744|66175|70445|76365|76854|96875|216616|235041|434215
darkgrey	33	GO:0051239	regulation of multicellular organismal process	GO|GO.BP	1.21e-06	1	0.00178109	42	0.328125	0.157529	2.08295	128	128	0.0191083	2198	regulation of multicellular organismal process	12160|12258|12389|12550|12741|12825|12904|13078|13846|14114|14219|14268|15229|16790|16952|17022|17300|17313|18127|18605|18821|19215|19242|20317|20698|21824|21846|22420|23967|26364|27047|56198|56312|56744|66175|73181|76293|76365|76854|96875|216616|434215
darkgrey	34	GO:0050878	regulation of body fluid levels	GO|GO.BP	1.46e-06	1	0.0020817	12	0.09375	0.0166272	5.63834	128	128	0.0517241	232	regulation of body fluid levels	12258|12389|12550|14114|15160|21788|21824|22371|56744|73182|74145|98932
darkgrey	35	GO:0009653	anatomical structure morphogenesis	GO|GO.BP	1.75e-06	1	0.00245658	39	0.304688	0.142335	2.14064	128	128	0.0196375	1986	anatomical structure morphogenesis	12160|12389|12550|12825|12843|12904|13078|13846|14114|14219|14268|15229|16779|16790|16952|17300|17313|18127|18295|19242|19378|20317|20698|21817|21846|22370|22420|23967|56198|56744|68713|70445|73181|76365|78892|93689|107589|140476|259300
darkgrey	36	GO:0060537	muscle tissue development	GO|GO.BP	2.29e-06	1	0.00307728	14	0.109375	0.0239375	4.56919	128	128	0.0419162	334	muscle tissue development	12160|12389|12825|13717|14049|17300|17880|18821|19378|23967|56198|56312|76365|107589
darkgrey	37	GO:0050896	response to stimulus	GO|GO.BP	2.51e-06	1	0.00326471	76	0.59375	0.390884	1.51899	128	128	0.0139347	5454	response to stimulus	(More than 50 overlapping genes)
darkgrey	38	GO:0048514	blood vessel morphogenesis	GO|GO.BP	3.26e-06	1	0.00410372	16	0.125	0.0320361	3.90185	128	128	0.0357942	447	blood vessel morphogenesis	12389|12825|13078|13846|14219|14268|16790|17300|18127|19242|20317|20698|21846|56744|73181|107589
darkgrey	39	GO:0032502	developmental process	GO|GO.BP	3.74e-06	1	0.00461201	65	0.507812	0.314269	1.61585	128	128	0.0148233	4385	developmental process	(More than 50 overlapping genes)
darkgrey	40	GO:0008201	heparin binding	GO|GO.MF	3.98e-06	1	0.00488222	8	0.0625	0.00723859	8.63428	128	128	0.0792079	101	heparin binding	14219|14268|15160|19242|21922|22370|56744|78892
darkgrey	41	GO:0005539	glycosaminoglycan binding	GO|GO.MF	4.35e-06	1	0.00529595	9	0.0703125	0.00974701	7.21375	128	128	0.0661765	136	glycosaminoglycan binding	12111|14219|14268|15160|19242|21922|22370|56744|78892
darkgrey	42	GO:0048731	system development	GO|GO.BP	5.13e-06	1	0.00598159	54	0.421875	0.241883	1.74412	128	128	0.016	3375	system development	(More than 50 overlapping genes)
darkgrey	43	GO:0008283	cell proliferation	GO|GO.BP	5.98e-06	1	0.0068302	31	0.242188	0.104637	2.31455	128	128	0.0212329	1460	cell proliferation	12160|12389|12550|12797|12798|13078|14114|14181|14219|14268|16363|16952|17300|18127|19215|19242|19378|20317|20698|21817|23967|56312|56744|66175|70445|76365|76854|96875|216616|235041|434215
darkgrey	44	GO:0007275	multicellular organism development	GO|GO.BP	6.01e-06	1	0.00686519	58	0.453125	0.269834	1.67927	128	128	0.015405	3765	multicellular organism development	(More than 50 overlapping genes)
darkgrey	45	GO:0051241	negative regulation of multicellular organismal process	GO|GO.BP	6.1e-06	1	0.00694286	23	0.179688	0.0642156	2.79819	128	128	0.0256696	896	negative regulation of multicellular organismal process	12258|12389|12825|14114|14268|16790|16952|17300|18127|18605|18821|19215|19242|20317|21824|21846|23967|56744|73181|76365|96875|216616|434215
darkgrey	46	GO:0001525	angiogenesis	GO|GO.BP	6.4e-06	1	0.00722246	14	0.109375	0.0261592	4.18112	128	128	0.0383562	365	angiogenesis	12389|13078|13846|14219|14268|16790|17300|18127|19242|20317|20698|21846|56744|73181
darkgrey	47	GO:0005201	extracellular matrix structural constituent	GO|GO.MF	7.12e-06	1	0.00785215	5	0.0390625	0.00215007	18.168	128	128	0.166667	30	extracellular matrix structural constituent	12825|12843|13717|14114|17313
darkgrey	48	GO:0051270	regulation of cellular component movement	GO|GO.BP	9.82e-06	1	0.0103976	20	0.15625	0.0521035	2.99884	128	128	0.0275103	727	regulation of cellular component movement	11475|12389|12550|12798|12825|13078|14114|14268|16952|18821|19242|19285|20317|20698|21846|22370|56744|76854|107589|216616
darkgrey	49	GO:0061134	peptidase regulator activity	GO|GO.MF	1.19e-05	1	0.01225	8	0.0625	0.00838529	7.45353	128	128	0.0683761	117	peptidase regulator activity	12258|12389|14114|14268|15160|16425|20317|21788
darkgrey	50	GO:0005509	calcium ion binding	GO|GO.MF	1.21e-05	1	0.012436	15	0.117188	0.0315344	3.71618	128	128	0.0340909	440	calcium ion binding	12550|14114|16952|17313|18605|21817|21824|21922|23876|26364|52377|70445|98932|216616|259300
darkmagenta	1	GO:0009620	response to fungus	GO|GO.BP	0.000129673	1	0.0887561	3	0.0428571	0.00143338	29.8993	70	70	0.15	20	response to fungus	20963|72042|332579
darkmagenta	2	GO:0010273	detoxification of copper ion	GO|GO.BP	0.0001479	1	0.0983924	2	0.0285714	0.000286677	99.6643	70	70	0.5	4	detoxification of copper ion	17748|17750
darkmagenta	3	GO:1990169	stress response to copper ion	GO|GO.BP	0.0001479	1	0.0983924	2	0.0285714	0.000286677	99.6643	70	70	0.5	4	stress response to copper ion	17748|17750
darkmagenta	4	GO:0006950	response to stress	GO|GO.BP	0.000225191	1	0.136071	25	0.357143	0.176306	2.0257	70	70	0.0101626	2460	response to stress	11852|12048|12494|14605|17748|17750|19224|20525|20963|20971|21828|21923|21946|54371|56213|58801|66277|72042|78829|101867|108960|224008|224109|332579|623474
darkmagenta	5	GO:0061687	detoxification of inorganic compound	GO|GO.BP	0.000245699	1	0.145225	2	0.0285714	0.000358346	79.7314	70	70	0.4	5	detoxification of inorganic compound	17748|17750
darkmagenta	6	GO:0070236	negative regulation of activation-induced cell death of T cells	GO|GO.BP	0.000245699	1	0.145225	2	0.0285714	0.000358346	79.7314	70	70	0.4	5	negative regulation of activation-induced cell death of T cells	14605|78829
darkmagenta	7	GO:0010212	response to ionizing radiation	GO|GO.BP	0.000253706	1	0.148753	5	0.0714286	0.00809862	8.81985	70	70	0.0442478	113	response to ionizing radiation	11852|12048|58801|224008|623474
darkmagenta	8	GO:0001968	fibronectin binding	GO|GO.MF	0.000289433	1	0.16247	3	0.0428571	0.0018634	22.9995	70	70	0.115385	26	fibronectin binding	20971|21828|21923
darkmagenta	9	GO:0097501	stress response to metal ion	GO|GO.BP	0.000367353	1	0.194372	2	0.0285714	0.000430015	66.4429	70	70	0.333333	6	stress response to metal ion	17748|17750
darkmagenta	10	GO:0050853	B cell receptor signaling pathway	GO|GO.BP	0.000445513	1	0.224333	3	0.0428571	0.00215007	19.9329	70	70	0.1	30	B cell receptor signaling pathway	12494|20963|68119
darkmagenta	11	GO:0070235	regulation of activation-induced cell death of T cells	GO|GO.BP	0.000512625	1	0.24736	2	0.0285714	0.000501684	56.951	70	70	0.285714	7	regulation of activation-induced cell death of T cells	14605|78829
darkmagenta	12	GO:0043029	T cell homeostasis	GO|GO.BP	0.000766798	1	0.32951	3	0.0428571	0.00258009	16.6107	70	70	0.0833333	36	T cell homeostasis	14605|58801|78829
darkmagenta	13	GO:0006687	glycosphingolipid metabolic process	GO|GO.BP	0.00083147	1	0.348032	3	0.0428571	0.00265176	16.1618	70	70	0.0810811	37	glycosphingolipid metabolic process	12752|241159|241230
darkmagenta	14	GO:0002682	regulation of immune system process	GO|GO.BP	0.000906033	1	0.367493	12	0.171429	0.0604171	2.83742	70	70	0.0142349	843	regulation of immune system process	12494|14605|20963|20971|21828|21946|56213|68119|78829|108960|320484|332579
darkmagenta	15	GO:0006924	activation-induced cell death of T cells	GO|GO.BP	0.00158516	1	0.536685	2	0.0285714	0.00086003	33.2214	70	70	0.166667	12	activation-induced cell death of T cells	14605|78829
darkmagenta	16	GO:0017144	drug metabolic process	GO|GO.BP	0.00158516	1	0.536685	2	0.0285714	0.00086003	33.2214	70	70	0.166667	12	drug metabolic process	20887|56448
darkmagenta	17	GO:0046641	positive regulation of alpha-beta T cell proliferation	GO|GO.BP	0.00158516	1	0.536685	2	0.0285714	0.00086003	33.2214	70	70	0.166667	12	positive regulation of alpha-beta T cell proliferation	20963|320484
darkmagenta	18	GO:0006665	sphingolipid metabolic process	GO|GO.BP	0.00183138	1	0.591142	4	0.0571429	0.00745359	7.66648	70	70	0.0384615	104	sphingolipid metabolic process	12752|70757|241159|241230
darkmagenta	19	GO:0071479	cellular response to ionizing radiation	GO|GO.BP	0.00236725	1	0.696071	3	0.0428571	0.00379847	11.2827	70	70	0.0566038	53	cellular response to ionizing radiation	11852|12048|224008
darkmagenta	20	GO:0006690	icosanoid metabolic process	GO|GO.BP	0.00263223	1	0.735877	3	0.0428571	0.0039418	10.8725	70	70	0.0545455	55	icosanoid metabolic process	19224|20963|56448
darkmagenta	21	GO:0001573	ganglioside metabolic process	GO|GO.BP	0.00284499	1	0.775336	2	0.0285714	0.00114671	24.9161	70	70	0.125	16	ganglioside metabolic process	241159|241230
darkmagenta	22	GO:0034103	regulation of tissue remodeling	GO|GO.BP	0.00291484	1	0.783168	3	0.0428571	0.00408514	10.491	70	70	0.0526316	57	regulation of tissue remodeling	12494|20963|21828
darkmagenta	23	GO:0030864	cortical actin cytoskeleton	GO|GO.CC	0.00291484	1	0.783168	3	0.0428571	0.00408514	10.491	70	70	0.0526316	57	cortical actin cytoskeleton	20525|171531|223864
darkmagenta	24	GO:0002376	immune system process	GO|GO.BP	0.00291619	1	0.783168	16	0.228571	0.10865	2.10373	70	70	0.0105541	1516	immune system process	12494|14605|19011|20963|20971|21828|21946|56213|58801|67844|68119|78829|108960|224109|320484|332579
darkmagenta	25	GO:0007263	nitric oxide mediated signal transduction	GO|GO.BP	0.0032139	1	0.823141	2	0.0285714	0.00121838	23.4504	70	70	0.117647	17	nitric oxide mediated signal transduction	17748|17750
darkmagenta	26	GO:0046688	response to copper ion	GO|GO.BP	0.0032139	1	0.823141	2	0.0285714	0.00121838	23.4504	70	70	0.117647	17	response to copper ion	17748|17750
darkmagenta	27	GO:0007035	vacuolar acidification	GO|GO.BP	0.00360395	1	0.882536	2	0.0285714	0.00129005	22.1476	70	70	0.111111	18	vacuolar acidification	12752|27060
darkmagenta	28	GO:0070233	negative regulation of T cell apoptotic process	GO|GO.BP	0.00360395	1	0.882536	2	0.0285714	0.00129005	22.1476	70	70	0.111111	18	negative regulation of T cell apoptotic process	14605|78829
darkmagenta	29	GO:0002260	lymphocyte homeostasis	GO|GO.BP	0.00387212	1	0.921297	3	0.0428571	0.00451516	9.49184	70	70	0.047619	63	lymphocyte homeostasis	14605|58801|78829
darkmagenta	30	GO:1901568	fatty acid derivative metabolic process	GO|GO.BP	0.00441446	1	0.988865	3	0.0428571	0.00473017	9.06039	70	70	0.0454545	66	fatty acid derivative metabolic process	19224|20963|56448
darkmagenta	31	GO:0019369	arachidonic acid metabolic process	GO|GO.BP	0.00444662	1	0.989041	2	0.0285714	0.00143338	19.9329	70	70	0.1	20	arachidonic acid metabolic process	19224|56448
darkmagenta	32	GO:0006672	ceramide metabolic process	GO|GO.BP	0.00460494	1	0.991725	3	0.0428571	0.00480183	8.92516	70	70	0.0447761	67	ceramide metabolic process	12752|241159|241230
darkmagenta	33	GO:0046640	regulation of alpha-beta T cell proliferation	GO|GO.BP	0.00489882	1	1	2	0.0285714	0.00150505	18.9837	70	70	0.0952381	21	regulation of alpha-beta T cell proliferation	20963|320484
darkmagenta	34	GO:0000270	peptidoglycan metabolic process	GO|GO.BP	0.00501684	1	1	1	0.0142857	7.17e-05	199.329	70	70	1	1	peptidoglycan metabolic process	21946
darkmagenta	35	GO:0002325	natural killer cell differentiation involved in immune response	GO|GO.BP	0.00501684	1	1	1	0.0142857	7.17e-05	199.329	70	70	1	1	natural killer cell differentiation involved in immune response	21946
darkmagenta	36	GO:0009253	peptidoglycan catabolic process	GO|GO.BP	0.00501684	1	1	1	0.0142857	7.17e-05	199.329	70	70	1	1	peptidoglycan catabolic process	21946
darkmagenta	37	GO:0015786	UDP-glucose transport	GO|GO.BP	0.00501684	1	1	1	0.0142857	7.17e-05	199.329	70	70	1	1	UDP-glucose transport	228875
darkmagenta	38	GO:0018960	4-nitrophenol metabolic process	GO|GO.BP	0.00501684	1	1	1	0.0142857	7.17e-05	199.329	70	70	1	1	4-nitrophenol metabolic process	20887
darkmagenta	39	GO:0032752	positive regulation of interleukin-3 production	GO|GO.BP	0.00501684	1	1	1	0.0142857	7.17e-05	199.329	70	70	1	1	positive regulation of interleukin-3 production	20963
darkmagenta	40	GO:0032824	negative regulation of natural killer cell differentiation	GO|GO.BP	0.00501684	1	1	1	0.0142857	7.17e-05	199.329	70	70	1	1	negative regulation of natural killer cell differentiation	21946
darkmagenta	41	GO:0032826	regulation of natural killer cell differentiation involved in immune response	GO|GO.BP	0.00501684	1	1	1	0.0142857	7.17e-05	199.329	70	70	1	1	regulation of natural killer cell differentiation involved in immune response	21946
darkmagenta	42	GO:0032827	negative regulation of natural killer cell differentiation involved in immune response	GO|GO.BP	0.00501684	1	1	1	0.0142857	7.17e-05	199.329	70	70	1	1	negative regulation of natural killer cell differentiation involved in immune response	21946
darkmagenta	43	GO:0035752	lysosomal lumen pH elevation	GO|GO.BP	0.00501684	1	1	1	0.0142857	7.17e-05	199.329	70	70	1	1	lysosomal lumen pH elevation	12752
darkmagenta	44	GO:0042223	interleukin-3 biosynthetic process	GO|GO.BP	0.00501684	1	1	1	0.0142857	7.17e-05	199.329	70	70	1	1	interleukin-3 biosynthetic process	20963
darkmagenta	45	GO:0042253	granulocyte macrophage colony-stimulating factor biosynthetic process	GO|GO.BP	0.00501684	1	1	1	0.0142857	7.17e-05	199.329	70	70	1	1	granulocyte macrophage colony-stimulating factor biosynthetic process	20963
darkmagenta	46	GO:0045399	regulation of interleukin-3 biosynthetic process	GO|GO.BP	0.00501684	1	1	1	0.0142857	7.17e-05	199.329	70	70	1	1	regulation of interleukin-3 biosynthetic process	20963
darkmagenta	47	GO:0045401	positive regulation of interleukin-3 biosynthetic process	GO|GO.BP	0.00501684	1	1	1	0.0142857	7.17e-05	199.329	70	70	1	1	positive regulation of interleukin-3 biosynthetic process	20963
darkmagenta	48	GO:0045423	regulation of granulocyte macrophage colony-stimulating factor biosynthetic process	GO|GO.BP	0.00501684	1	1	1	0.0142857	7.17e-05	199.329	70	70	1	1	regulation of granulocyte macrophage colony-stimulating factor biosynthetic process	20963
darkmagenta	49	GO:0045425	positive regulation of granulocyte macrophage colony-stimulating factor biosynthetic process	GO|GO.BP	0.00501684	1	1	1	0.0142857	7.17e-05	199.329	70	70	1	1	positive regulation of granulocyte macrophage colony-stimulating factor biosynthetic process	20963
darkmagenta	50	GO:0046687	response to chromate	GO|GO.BP	0.00501684	1	1	1	0.0142857	7.17e-05	199.329	70	70	1	1	response to chromate	17748
darkolivegreen	1	GO:0007186	G-protein coupled receptor signaling pathway	GO|GO.BP	6.39e-07	0.606126	0.00101529	13	0.183099	0.0338995	5.40121	71	71	0.0274841	473	G-protein coupled receptor signaling pathway	13489|13492|13599|14405|14652|17202|21333|27220|51791|100129|101772|105349|545192
darkolivegreen	2	GO:0032844	regulation of homeostatic process	GO|GO.BP	4.17e-05	1	0.0351902	10	0.140845	0.0295277	4.76993	71	71	0.0242718	412	regulation of homeostatic process	13386|13489|14652|17202|18012|20271|21333|22065|27220|101772
darkolivegreen	3	GO:0008306	associative learning	GO|GO.BP	5.95e-05	1	0.0475488	5	0.0704225	0.00587687	11.983	71	71	0.0609756	82	associative learning	13489|13492|14652|21333|51791
darkolivegreen	4	GO:0004952	dopamine neurotransmitter receptor activity	GO|GO.MF	7.63e-05	1	0.0583537	2	0.028169	0.000215008	131.014	71	71	0.666667	3	dopamine neurotransmitter receptor activity	13489|13492
darkolivegreen	5	GO:0007218	neuropeptide signaling pathway	GO|GO.BP	7.83e-05	1	0.0595035	4	0.056338	0.00322511	17.4685	71	71	0.0888889	45	neuropeptide signaling pathway	13599|14652|21333|27220
darkolivegreen	6	GO:0007610	behavior	GO|GO.BP	8.34e-05	1	0.0622292	11	0.15493	0.038773	3.99581	71	71	0.0203327	541	behavior	13489|13492|14652|17202|21333|22771|27220|51791|231290|242864|382543
darkolivegreen	7	GO:0007631	feeding behavior	GO|GO.BP	8.81e-05	1	0.0649056	5	0.0704225	0.00637856	11.0405	71	71	0.0561798	89	feeding behavior	13489|14652|17202|27220|242864
darkolivegreen	8	GO:0048521	negative regulation of behavior	GO|GO.BP	9.75e-05	1	0.0702563	3	0.0422535	0.00129005	32.7535	71	71	0.166667	18	negative regulation of behavior	13489|17202|242864
darkolivegreen	9	GO:0000977	RNA polymerase II regulatory region sequence-specific DNA binding	GO|GO.MF	0.000172712	1	0.11146	10	0.140845	0.0350462	4.01884	71	71	0.0204499	489	RNA polymerase II regulatory region sequence-specific DNA binding	13390|18012|18071|22344|22771|22772|22773|22774|65100|380912
darkolivegreen	10	GO:0001012	RNA polymerase II regulatory region DNA binding	GO|GO.MF	0.000190661	1	0.120118	10	0.140845	0.0354762	3.97012	71	71	0.020202	495	RNA polymerase II regulatory region DNA binding	13390|18012|18071|22344|22771|22772|22773|22774|65100|380912
darkolivegreen	11	GO:0030073	insulin secretion	GO|GO.BP	0.000195817	1	0.122861	6	0.084507	0.0118971	7.10317	71	71	0.0361446	166	insulin secretion	13489|14652|17202|18012|27220|101772
darkolivegreen	12	GO:0046887	positive regulation of hormone secretion	GO|GO.BP	0.000229282	1	0.137823	5	0.0704225	0.00781194	9.01473	71	71	0.0458716	109	positive regulation of hormone secretion	13489|14652|21333|27220|101772
darkolivegreen	13	GO:0046879	hormone secretion	GO|GO.BP	0.00027304	1	0.156321	7	0.0985915	0.0179173	5.50259	71	71	0.028	250	hormone secretion	13489|14652|17202|18012|21333|27220|101772
darkolivegreen	14	GO:0009914	hormone transport	GO|GO.BP	0.000307918	1	0.170129	7	0.0985915	0.0182756	5.3947	71	71	0.027451	255	hormone transport	13489|14652|17202|18012|21333|27220|101772
darkolivegreen	15	GO:0010817	regulation of hormone levels	GO|GO.BP	0.000366826	1	0.194302	8	0.112676	0.0248692	4.53075	71	71	0.0230548	347	regulation of hormone levels	13489|14652|17202|18012|21333|27220|101772|105349
darkolivegreen	16	GO:0035881	amacrine cell differentiation	GO|GO.BP	0.000377928	1	0.198505	2	0.028169	0.000430015	65.507	71	71	0.333333	6	amacrine cell differentiation	13390|18012
darkolivegreen	17	GO:0035240	dopamine binding	GO|GO.MF	0.000377928	1	0.198505	2	0.028169	0.000430015	65.507	71	71	0.333333	6	dopamine binding	13489|13492
darkolivegreen	18	GO:0050877	nervous system process	GO|GO.BP	0.000396097	1	0.205336	11	0.15493	0.04637	3.34116	71	71	0.0170015	647	nervous system process	13489|13492|14652|20271|21333|22772|27220|51791|64242|101772|382543
darkolivegreen	19	GO:0000976	transcription regulatory region sequence-specific DNA binding	GO|GO.MF	0.000474519	1	0.236056	10	0.140845	0.0397764	3.54092	71	71	0.018018	555	transcription regulatory region sequence-specific DNA binding	13390|18012|18071|22344|22771|22772|22773|22774|65100|380912
darkolivegreen	20	GO:0032846	positive regulation of homeostatic process	GO|GO.BP	0.000503871	1	0.245224	6	0.084507	0.0141905	5.95519	71	71	0.030303	198	positive regulation of homeostatic process	13386|13489|17202|21333|22065|101772
darkolivegreen	21	GO:0030072	peptide hormone secretion	GO|GO.BP	0.000517472	1	0.249082	6	0.084507	0.0142622	5.92526	71	71	0.0301508	199	peptide hormone secretion	13489|14652|17202|18012|27220|101772
darkolivegreen	22	GO:0060158	phospholipase C-activating dopamine receptor signaling pathway	GO|GO.BP	0.000527357	1	0.251099	2	0.028169	0.000501684	56.1489	71	71	0.285714	7	phospholipase C-activating dopamine receptor signaling pathway	13489|13492
darkolivegreen	23	GO:0008217	regulation of blood pressure	GO|GO.BP	0.000535752	1	0.253491	5	0.0704225	0.00938866	7.50081	71	71	0.0381679	131	regulation of blood pressure	13489|13492|14652|21333|27220
darkolivegreen	24	GO:0045124	regulation of bone resorption	GO|GO.BP	0.000563341	1	0.263133	3	0.0422535	0.00229341	18.4239	71	71	0.09375	32	regulation of bone resorption	13386|17202|27220
darkolivegreen	25	GO:0007616	long-term memory	GO|GO.BP	0.000617422	1	0.279968	3	0.0422535	0.00236508	17.8656	71	71	0.0909091	33	long-term memory	13489|21333|51791
darkolivegreen	26	GO:2000252	negative regulation of feeding behavior	GO|GO.BP	0.000700829	1	0.30695	2	0.028169	0.000573353	49.1303	71	71	0.25	8	negative regulation of feeding behavior	17202|242864
darkolivegreen	27	GO:1990837	sequence-specific double-stranded DNA binding	GO|GO.MF	0.000714607	1	0.311976	10	0.140845	0.0419265	3.35934	71	71	0.017094	585	sequence-specific double-stranded DNA binding	13390|18012|18071|22344|22771|22772|22773|22774|65100|380912
darkolivegreen	28	GO:0007612	learning	GO|GO.BP	0.000772589	1	0.331192	5	0.0704225	0.010177	6.91976	71	71	0.0352113	142	learning	13489|13492|14652|21333|51791
darkolivegreen	29	GO:0045777	positive regulation of blood pressure	GO|GO.BP	0.000799213	1	0.338779	3	0.0422535	0.00258009	16.3768	71	71	0.0833333	36	positive regulation of blood pressure	13492|14652|27220
darkolivegreen	30	GO:0003407	neural retina development	GO|GO.BP	0.000866572	1	0.356499	3	0.0422535	0.00265176	15.9341	71	71	0.0810811	37	neural retina development	13390|18012|269831
darkolivegreen	31	GO:0035815	positive regulation of renal sodium excretion	GO|GO.BP	0.000898101	1	0.364881	2	0.028169	0.000645023	43.6714	71	71	0.222222	9	positive regulation of renal sodium excretion	13489|21333
darkolivegreen	32	GO:1901338	catecholamine binding	GO|GO.MF	0.000898101	1	0.364881	2	0.028169	0.000645023	43.6714	71	71	0.222222	9	catecholamine binding	13489|13492
darkolivegreen	33	GO:0003008	system process	GO|GO.BP	0.000987834	1	0.390306	14	0.197183	0.0777611	2.53576	71	71	0.0129032	1085	system process	13489|13492|13599|14652|18012|20271|21333|22065|22772|27220|51791|64242|101772|382543
darkolivegreen	34	GO:0021892	cerebral cortex GABAergic interneuron differentiation	GO|GO.BP	0.00111893	1	0.424595	2	0.028169	0.000716692	39.3042	71	71	0.2	10	cerebral cortex GABAergic interneuron differentiation	13390|13489
darkolivegreen	35	GO:0007623	circadian rhythm	GO|GO.BP	0.00114464	1	0.430394	5	0.0704225	0.0111087	6.33939	71	71	0.0322581	155	circadian rhythm	12457|13489|27220|27385|382543
darkolivegreen	36	GO:0046850	regulation of bone remodeling	GO|GO.BP	0.00117172	1	0.437624	3	0.0422535	0.00293844	14.3796	71	71	0.0731707	41	regulation of bone remodeling	13386|17202|27220
darkolivegreen	37	GO:0043565	sequence-specific DNA binding	GO|GO.MF	0.00132857	1	0.478139	11	0.15493	0.0536802	2.88616	71	71	0.0146862	749	sequence-specific DNA binding	13390|18012|18071|22344|22771|22772|22773|22774|65100|326622|380912
darkolivegreen	38	GO:2000021	regulation of ion homeostasis	GO|GO.BP	0.00135521	1	0.484952	5	0.0704225	0.0115387	6.10314	71	71	0.0310559	161	regulation of ion homeostasis	13489|14652|20271|21333|22065
darkolivegreen	39	GO:0048511	rhythmic process	GO|GO.BP	0.00155444	1	0.531991	6	0.084507	0.0176306	4.7932	71	71	0.0243902	246	rhythmic process	12457|13489|27220|27385|239188|382543
darkolivegreen	40	GO:0045760	positive regulation of action potential	GO|GO.BP	0.00163033	1	0.548454	2	0.028169	0.00086003	32.7535	71	71	0.166667	12	positive regulation of action potential	20271|21333
darkolivegreen	41	GO:0097154	GABAergic neuron differentiation	GO|GO.BP	0.00163033	1	0.548454	2	0.028169	0.00086003	32.7535	71	71	0.166667	12	GABAergic neuron differentiation	13390|13489
darkolivegreen	42	GO:0003690	double-stranded DNA binding	GO|GO.MF	0.00175879	1	0.573136	10	0.140845	0.04723	2.98211	71	71	0.0151745	659	double-stranded DNA binding	13390|18012|18071|22344|22771|22772|22773|22774|65100|380912
darkolivegreen	43	GO:0045453	bone resorption	GO|GO.BP	0.00185338	1	0.595849	3	0.0422535	0.00344012	12.2826	71	71	0.0625	48	bone resorption	13386|17202|27220
darkolivegreen	44	GO:0044212	transcription regulatory region DNA binding	GO|GO.MF	0.00203138	1	0.629979	10	0.140845	0.0481617	2.92442	71	71	0.014881	672	transcription regulatory region DNA binding	13390|18012|18071|22344|22771|22772|22773|22774|65100|380912
darkolivegreen	45	GO:0000975	regulatory region DNA binding	GO|GO.MF	0.0020537	1	0.635238	10	0.140845	0.0482334	2.92008	71	71	0.0148588	673	regulatory region DNA binding	13390|18012|18071|22344|22771|22772|22773|22774|65100|380912
darkolivegreen	46	GO:0023061	signal release	GO|GO.BP	0.00210547	1	0.646472	7	0.0985915	0.0253709	3.88601	71	71	0.019774	354	signal release	13489|14652|17202|18012|21333|27220|101772
darkolivegreen	47	GO:0001067	regulatory region nucleic acid binding	GO|GO.MF	0.00214495	1	0.656385	10	0.140845	0.04852	2.90282	71	71	0.014771	677	regulatory region nucleic acid binding	13390|18012|18071|22344|22771|22772|22773|22774|65100|380912
darkolivegreen	48	GO:0001975	response to amphetamine	GO|GO.BP	0.00256824	1	0.728589	2	0.028169	0.00107504	26.2028	71	71	0.133333	15	response to amphetamine	13489|13492
darkolivegreen	49	GO:0014075	response to amine	GO|GO.BP	0.00256824	1	0.728589	2	0.028169	0.00107504	26.2028	71	71	0.133333	15	response to amine	13489|13492
darkolivegreen	50	GO:0035813	regulation of renal sodium excretion	GO|GO.BP	0.00256824	1	0.728589	2	0.028169	0.00107504	26.2028	71	71	0.133333	15	regulation of renal sodium excretion	13489|21333
darkorange	1	GO:1990825	sequence-specific mRNA binding	GO|GO.MF	6.27e-05	1	0.0493193	3	0.026087	0.000716692	36.3991	116	115	0.3	10	sequence-specific mRNA binding	14265|17855|67557
darkorange	2	GO:0030240	skeletal muscle thin filament assembly	GO|GO.BP	0.000200941	1	0.125083	2	0.0173913	0.000215008	80.887	116	115	0.666667	3	skeletal muscle thin filament assembly	11459|21393
darkorange	3	GO:0004719	protein-L-isoaspartate (D-aspartate) O-methyltransferase activity	GO|GO.MF	0.000200941	1	0.125083	2	0.0173913	0.000215008	80.887	116	115	0.666667	3	protein-L-isoaspartate (D-aspartate) O-methyltransferase activity	245867|319263
darkorange	4	GO:0014866	skeletal myofibril assembly	GO|GO.BP	0.000399713	1	0.206196	2	0.0173913	0.000286677	60.6652	116	115	0.5	4	skeletal myofibril assembly	11459|21393
darkorange	5	GO:0007176	regulation of epidermal growth factor-activated receptor activity	GO|GO.BP	0.000856456	1	0.354214	3	0.026087	0.00164839	15.8257	116	115	0.130435	23	regulation of epidermal growth factor-activated receptor activity	11491|19165|208092
darkorange	6	GO:0010340	carboxyl-O-methyltransferase activity	GO|GO.MF	0.0013765	1	0.490363	2	0.0173913	0.000501684	34.6658	116	115	0.285714	7	carboxyl-O-methyltransferase activity	245867|319263
darkorange	7	GO:0051998	protein carboxyl O-methyltransferase activity	GO|GO.MF	0.0013765	1	0.490363	2	0.0173913	0.000501684	34.6658	116	115	0.285714	7	protein carboxyl O-methyltransferase activity	245867|319263
darkorange	8	GO:1902416	positive regulation of mRNA binding	GO|GO.BP	0.00182545	1	0.589742	2	0.0173913	0.000573353	30.3326	116	115	0.25	8	positive regulation of mRNA binding	14265|67557
darkorange	9	GO:1905216	positive regulation of RNA binding	GO|GO.BP	0.00233438	1	0.692046	2	0.0173913	0.000645023	26.9623	116	115	0.222222	9	positive regulation of RNA binding	14265|67557
darkorange	10	GO:0030865	cortical cytoskeleton organization	GO|GO.BP	0.00270945	1	0.748941	3	0.026087	0.00243675	10.7056	116	115	0.0882353	34	cortical cytoskeleton organization	19877|71409|109711
darkorange	11	GO:0048646	anatomical structure formation involved in morphogenesis	GO|GO.BP	0.0028361	1	0.773804	15	0.130435	0.058482	2.23034	116	115	0.0183824	816	anatomical structure formation involved in morphogenesis	11459|11491|13845|14886|19165|19225|19877|20416|21393|26409|53414|67122|67898|75547|109711
darkorange	12	GO:0007220	Notch receptor processing	GO|GO.BP	0.00290229	1	0.780636	2	0.0173913	0.000716692	24.2661	116	115	0.2	10	Notch receptor processing	11491|19165
darkorange	13	GO:1902415	regulation of mRNA binding	GO|GO.BP	0.00290229	1	0.780636	2	0.0173913	0.000716692	24.2661	116	115	0.2	10	regulation of mRNA binding	14265|67557
darkorange	14	GO:0098588	bounding membrane of organelle	GO|GO.CC	0.00347355	1	0.868768	16	0.13913	0.0657923	2.11469	116	115	0.0174292	918	bounding membrane of organelle	11305|19165|20170|20416|50770|55934|56273|67898|76308|77254|109711|208092|233489|242669|319934|433256
darkorange	15	GO:0042640	anagen	GO|GO.BP	0.00352818	1	0.875737	2	0.0173913	0.000788361	22.0601	116	115	0.181818	11	anagen	19165|19225
darkorange	16	GO:0051639	actin filament network formation	GO|GO.BP	0.00352818	1	0.875737	2	0.0173913	0.000788361	22.0601	116	115	0.181818	11	actin filament network formation	56226|109711
darkorange	17	GO:0032797	SMN complex	GO|GO.CC	0.00352818	1	0.875737	2	0.0173913	0.000788361	22.0601	116	115	0.181818	11	SMN complex	14265|69731
darkorange	18	GO:0007175	negative regulation of epidermal growth factor-activated receptor activity	GO|GO.BP	0.00421109	1	0.964699	2	0.0173913	0.00086003	20.2217	116	115	0.166667	12	negative regulation of epidermal growth factor-activated receptor activity	19165|208092
darkorange	19	GO:1905214	regulation of RNA binding	GO|GO.BP	0.00421109	1	0.964699	2	0.0173913	0.00086003	20.2217	116	115	0.166667	12	regulation of RNA binding	14265|67557
darkorange	20	GO:0007173	epidermal growth factor receptor signaling pathway	GO|GO.BP	0.00447419	1	0.989041	4	0.0347826	0.0058052	5.99163	116	115	0.0493827	81	epidermal growth factor receptor signaling pathway	11491|19165|20416|208092
darkorange	21	GO:0030239	myofibril assembly	GO|GO.BP	0.00462924	1	0.995378	3	0.026087	0.00293844	8.87784	116	115	0.0731707	41	myofibril assembly	11459|21393|75547
darkorange	22	GO:0031090	organelle membrane	GO|GO.CC	0.00539912	1	1	22	0.191304	0.108005	1.77125	116	115	0.0145985	1507	organelle membrane	11305|11983|17995|19165|20170|20416|50770|55934|56273|56371|67116|67898|69071|74198|76308|77254|109711|208092|233489|242669|319934|433256
darkorange	23	GO:0007219	Notch signaling pathway	GO|GO.BP	0.00566629	1	1	5	0.0434783	0.00989035	4.39603	116	115	0.0362319	138	Notch signaling pathway	11491|19165|19245|67122|74198
darkorange	24	GO:0048261	negative regulation of receptor-mediated endocytosis	GO|GO.BP	0.00574407	1	1	2	0.0173913	0.00100337	17.3329	116	115	0.142857	14	negative regulation of receptor-mediated endocytosis	14265|233489
darkorange	25	GO:0004198	calcium-dependent cysteine-type endopeptidase activity	GO|GO.MF	0.00574407	1	1	2	0.0173913	0.00100337	17.3329	116	115	0.142857	14	calcium-dependent cysteine-type endopeptidase activity	12339|67898
darkorange	26	GO:0002532	production of molecular mediator involved in inflammatory response	GO|GO.BP	0.0063988	1	1	3	0.026087	0.00329678	7.91285	116	115	0.0652174	46	production of molecular mediator involved in inflammatory response	11491|20619|67116
darkorange	27	GO:0038127	ERBB signaling pathway	GO|GO.BP	0.00649453	1	1	4	0.0347826	0.00645023	5.39246	116	115	0.0444444	90	ERBB signaling pathway	11491|19165|20416|208092
darkorange	28	GO:0098805	whole membrane	GO|GO.CC	0.00649465	1	1	16	0.13913	0.0702358	1.98091	116	115	0.0163265	980	whole membrane	11305|11491|11782|19165|19225|20170|20416|50770|56273|67898|76308|109711|208092|233489|319934|433256
darkorange	29	GO:0072593	reactive oxygen species metabolic process	GO|GO.BP	0.00667624	1	1	6	0.0521739	0.0145488	3.58612	116	115	0.0295567	203	reactive oxygen species metabolic process	11983|18109|19225|20751|26409|80385
darkorange	30	GO:0032515	negative regulation of phosphoprotein phosphatase activity	GO|GO.BP	0.00749366	1	1	2	0.0173913	0.00114671	15.1663	116	115	0.125	16	negative regulation of phosphoprotein phosphatase activity	19877|110854
darkorange	31	GO:0044851	hair cycle phase	GO|GO.BP	0.00749366	1	1	2	0.0173913	0.00114671	15.1663	116	115	0.125	16	hair cycle phase	19165|19225
darkorange	32	GO:0006055	CMP-N-acetylneuraminate biosynthetic process	GO|GO.BP	0.00824196	1	1	1	0.00869565	7.17e-05	121.33	116	115	1	1	CMP-N-acetylneuraminate biosynthetic process	12764
darkorange	33	GO:0009184	purine deoxyribonucleoside diphosphate catabolic process	GO|GO.BP	0.00824196	1	1	1	0.00869565	7.17e-05	121.33	116	115	1	1	purine deoxyribonucleoside diphosphate catabolic process	213484
darkorange	34	GO:0009192	deoxyribonucleoside diphosphate catabolic process	GO|GO.BP	0.00824196	1	1	1	0.00869565	7.17e-05	121.33	116	115	1	1	deoxyribonucleoside diphosphate catabolic process	213484
darkorange	35	GO:0010335	response to non-ionic osmotic stress	GO|GO.BP	0.00824196	1	1	1	0.00869565	7.17e-05	121.33	116	115	1	1	response to non-ionic osmotic stress	19225
darkorange	36	GO:0015847	putrescine transport	GO|GO.BP	0.00824196	1	1	1	0.00869565	7.17e-05	121.33	116	115	1	1	putrescine transport	242669
darkorange	37	GO:0019889	pteridine metabolic process	GO|GO.BP	0.00824196	1	1	1	0.00869565	7.17e-05	121.33	116	115	1	1	pteridine metabolic process	20751
darkorange	38	GO:0022614	membrane to membrane docking	GO|GO.BP	0.00824196	1	1	1	0.00869565	7.17e-05	121.33	116	115	1	1	membrane to membrane docking	19877
darkorange	39	GO:0030241	skeletal muscle myosin thick filament assembly	GO|GO.BP	0.00824196	1	1	1	0.00869565	7.17e-05	121.33	116	115	1	1	skeletal muscle myosin thick filament assembly	21393
darkorange	40	GO:0030472	mitotic spindle organization in nucleus	GO|GO.BP	0.00824196	1	1	1	0.00869565	7.17e-05	121.33	116	115	1	1	mitotic spindle organization in nucleus	110854
darkorange	41	GO:0036250	peroxisome transport along microtubule	GO|GO.BP	0.00824196	1	1	1	0.00869565	7.17e-05	121.33	116	115	1	1	peroxisome transport along microtubule	56273
darkorange	42	GO:0044721	protein import into peroxisome matrix, substrate release	GO|GO.BP	0.00824196	1	1	1	0.00869565	7.17e-05	121.33	116	115	1	1	protein import into peroxisome matrix, substrate release	56273
darkorange	43	GO:0046057	dADP catabolic process	GO|GO.BP	0.00824196	1	1	1	0.00869565	7.17e-05	121.33	116	115	1	1	dADP catabolic process	213484
darkorange	44	GO:0046067	dGDP catabolic process	GO|GO.BP	0.00824196	1	1	1	0.00869565	7.17e-05	121.33	116	115	1	1	dGDP catabolic process	213484
darkorange	45	GO:0046381	CMP-N-acetylneuraminate metabolic process	GO|GO.BP	0.00824196	1	1	1	0.00869565	7.17e-05	121.33	116	115	1	1	CMP-N-acetylneuraminate metabolic process	12764
darkorange	46	GO:0046712	GDP catabolic process	GO|GO.BP	0.00824196	1	1	1	0.00869565	7.17e-05	121.33	116	115	1	1	GDP catabolic process	213484
darkorange	47	GO:0052550	response to defense-related reactive oxygen species production by other organism involved in symbiotic interaction	GO|GO.BP	0.00824196	1	1	1	0.00869565	7.17e-05	121.33	116	115	1	1	response to defense-related reactive oxygen species production by other organism involved in symbiotic interaction	80385
darkorange	48	GO:0052567	response to defense-related host reactive oxygen species production	GO|GO.BP	0.00824196	1	1	1	0.00869565	7.17e-05	121.33	116	115	1	1	response to defense-related host reactive oxygen species production	80385
darkorange	49	GO:0071471	cellular response to non-ionic osmotic stress	GO|GO.BP	0.00824196	1	1	1	0.00869565	7.17e-05	121.33	116	115	1	1	cellular response to non-ionic osmotic stress	19225
darkorange	50	GO:0090362	positive regulation of platelet-derived growth factor production	GO|GO.BP	0.00824196	1	1	1	0.00869565	7.17e-05	121.33	116	115	1	1	positive regulation of platelet-derived growth factor production	19225
darkred	1	GO:0051301	cell division	GO|GO.BP	0.000324858	1	0.17671	14	0.0965517	0.0331112	2.91599	146	145	0.030303	462	cell division	12151|16974|17283|23988|56513|58230|66406|67903|74187|77891|105083|109333|227937|240121
darkred	2	GO:0060155	platelet dense granule organization	GO|GO.BP	0.000634782	1	0.285248	2	0.0137931	0.000286677	48.1138	146	145	0.5	4	platelet dense granule organization	11303|94245
darkred	3	GO:0032465	regulation of cytokinesis	GO|GO.BP	0.000921591	1	0.37261	4	0.0275862	0.0030101	9.16453	146	145	0.0952381	42	regulation of cytokinesis	23988|67903|109333|227937
darkred	4	GO:0032467	positive regulation of cytokinesis	GO|GO.BP	0.000942785	1	0.378337	3	0.0206897	0.00136171	15.1938	146	145	0.157895	19	positive regulation of cytokinesis	67903|109333|227937
darkred	5	GO:1903793	positive regulation of anion transport	GO|GO.BP	0.00130116	1	0.470518	4	0.0275862	0.00329678	8.36762	146	145	0.0869565	46	positive regulation of anion transport	12424|17319|66494|94245
darkred	6	GO:0051781	positive regulation of cell division	GO|GO.BP	0.00205732	1	0.63615	4	0.0275862	0.0037268	7.40212	146	145	0.0769231	52	positive regulation of cell division	17283|67903|109333|227937
darkred	7	GO:0005049	nuclear export signal receptor activity	GO|GO.MF	0.00288239	1	0.777416	2	0.0137931	0.000573353	24.0569	146	145	0.25	8	nuclear export signal receptor activity	227720|231042
darkred	8	GO:0051302	regulation of cell division	GO|GO.BP	0.00295916	1	0.784369	5	0.0344828	0.0067369	5.11849	146	145	0.0531915	94	regulation of cell division	17283|23988|67903|109333|227937
darkred	9	GO:0014047	glutamate secretion	GO|GO.BP	0.00329529	1	0.8376	3	0.0206897	0.00207841	9.95458	146	145	0.103448	29	glutamate secretion	12424|67903|94245
darkred	10	GO:0001702	gastrulation with mouth forming second	GO|GO.BP	0.00363382	1	0.888017	3	0.0206897	0.00215007	9.62276	146	145	0.1	30	gastrulation with mouth forming second	16974|22642|327826
darkred	11	GO:0021903	rostrocaudal neural tube patterning	GO|GO.BP	0.00368073	1	0.892812	2	0.0137931	0.000645023	21.3839	146	145	0.222222	9	rostrocaudal neural tube patterning	12151|16974
darkred	12	GO:0051974	negative regulation of telomerase activity	GO|GO.BP	0.00456965	1	0.989041	2	0.0137931	0.000716692	19.2455	146	145	0.2	10	negative regulation of telomerase activity	17283|51812
darkred	13	GO:0030496	midbody	GO|GO.CC	0.00475455	1	1	5	0.0344828	0.00752526	4.58227	146	145	0.047619	105	midbody	23988|74187|94245|109333|227937
darkred	14	GO:0032892	positive regulation of organic acid transport	GO|GO.BP	0.0056407	1	1	3	0.0206897	0.00250842	8.24808	146	145	0.0857143	35	positive regulation of organic acid transport	12424|17319|94245
darkred	15	GO:0010212	response to ionizing radiation	GO|GO.BP	0.00647153	1	1	5	0.0344828	0.00809862	4.25786	146	145	0.0442478	113	response to ionizing radiation	15270|15461|17283|58230|72440
darkred	16	GO:0060019	radial glial cell differentiation	GO|GO.BP	0.0066115	1	1	2	0.0137931	0.00086003	16.0379	146	145	0.166667	12	radial glial cell differentiation	13796|16974
darkred	17	GO:0045787	positive regulation of cell cycle	GO|GO.BP	0.00692916	1	1	8	0.0551724	0.0192073	2.87247	146	145	0.0298507	268	positive regulation of cell cycle	16974|17319|22642|67903|71810|72278|109333|227937
darkred	18	GO:0070534	protein K63-linked ubiquitination	GO|GO.BP	0.00710773	1	1	3	0.0206897	0.00272343	7.59691	146	145	0.0789474	38	protein K63-linked ubiquitination	58230|70294|77891
darkred	19	GO:0002218	activation of innate immune response	GO|GO.BP	0.00721489	1	1	5	0.0344828	0.00831362	4.14774	146	145	0.0431034	116	activation of innate immune response	17184|18038|53610|59079|67070
darkred	20	GO:0007049	cell cycle	GO|GO.BP	0.00757225	1	1	23	0.158621	0.0928833	1.70774	146	145	0.0177469	1296	cell cycle	15270|15461|16974|17283|17319|22642|23988|56513|58230|66406|66591|67903|69539|71810|72278|72440|74187|77891|105083|109333|227720|227937|240121
darkred	21	GO:0014049	positive regulation of glutamate secretion	GO|GO.BP	0.00776063	1	1	2	0.0137931	0.000931699	14.8042	146	145	0.153846	13	positive regulation of glutamate secretion	12424|94245
darkred	22	GO:0070234	positive regulation of T cell apoptotic process	GO|GO.BP	0.00776063	1	1	2	0.0137931	0.000931699	14.8042	146	145	0.153846	13	positive regulation of T cell apoptotic process	50996|66494
darkred	23	GO:0034185	apolipoprotein binding	GO|GO.MF	0.00776063	1	1	2	0.0137931	0.000931699	14.8042	146	145	0.153846	13	apolipoprotein binding	11303|16974
darkred	24	GO:0032366	intracellular sterol transport	GO|GO.BP	0.00899276	1	1	2	0.0137931	0.00100337	13.7468	146	145	0.142857	14	intracellular sterol transport	11303|16974
darkred	25	GO:0032367	intracellular cholesterol transport	GO|GO.BP	0.00899276	1	1	2	0.0137931	0.00100337	13.7468	146	145	0.142857	14	intracellular cholesterol transport	11303|16974
darkred	26	GO:0060788	ectodermal placode formation	GO|GO.BP	0.00899276	1	1	2	0.0137931	0.00100337	13.7468	146	145	0.142857	14	ectodermal placode formation	16974|327826
darkred	27	GO:0071697	ectodermal placode morphogenesis	GO|GO.BP	0.00899276	1	1	2	0.0137931	0.00100337	13.7468	146	145	0.142857	14	ectodermal placode morphogenesis	16974|327826
darkred	28	GO:0046717	acid secretion	GO|GO.BP	0.00961545	1	1	4	0.0275862	0.00573353	4.81138	146	145	0.05	80	acid secretion	12424|17319|67903|94245
darkred	29	GO:0031664	regulation of lipopolysaccharide-mediated signaling pathway	GO|GO.BP	0.010306	1	1	2	0.0137931	0.00107504	12.8303	146	145	0.133333	15	regulation of lipopolysaccharide-mediated signaling pathway	17319|18038
darkred	30	GO:0071696	ectodermal placode development	GO|GO.BP	0.010306	1	1	2	0.0137931	0.00107504	12.8303	146	145	0.133333	15	ectodermal placode development	16974|327826
darkred	31	GO:0022884	macromolecule transmembrane transporter activity	GO|GO.MF	0.010306	1	1	2	0.0137931	0.00107504	12.8303	146	145	0.133333	15	macromolecule transmembrane transporter activity	53333|229279
darkred	32	GO:0006683	galactosylceramide catabolic process	GO|GO.BP	0.010392	1	1	1	0.00689655	7.17e-05	96.2276	146	145	1	1	galactosylceramide catabolic process	14420
darkred	33	GO:0009131	pyrimidine nucleoside monophosphate catabolic process	GO|GO.BP	0.010392	1	1	1	0.00689655	7.17e-05	96.2276	146	145	1	1	pyrimidine nucleoside monophosphate catabolic process	103850
darkred	34	GO:0009178	pyrimidine deoxyribonucleoside monophosphate catabolic process	GO|GO.BP	0.010392	1	1	1	0.00689655	7.17e-05	96.2276	146	145	1	1	pyrimidine deoxyribonucleoside monophosphate catabolic process	103850
darkred	35	GO:0019376	galactolipid catabolic process	GO|GO.BP	0.010392	1	1	1	0.00689655	7.17e-05	96.2276	146	145	1	1	galactolipid catabolic process	14420
darkred	36	GO:0021874	Wnt signaling pathway involved in forebrain neuroblast division	GO|GO.BP	0.010392	1	1	1	0.00689655	7.17e-05	96.2276	146	145	1	1	Wnt signaling pathway involved in forebrain neuroblast division	16974
darkred	37	GO:0034414	tRNA 3'-trailer cleavage, endonucleolytic	GO|GO.BP	0.010392	1	1	1	0.00689655	7.17e-05	96.2276	146	145	1	1	tRNA 3'-trailer cleavage, endonucleolytic	68626
darkred	38	GO:0044335	canonical Wnt signaling pathway involved in neural crest cell differentiation	GO|GO.BP	0.010392	1	1	1	0.00689655	7.17e-05	96.2276	146	145	1	1	canonical Wnt signaling pathway involved in neural crest cell differentiation	16974
darkred	39	GO:0046079	dUMP catabolic process	GO|GO.BP	0.010392	1	1	1	0.00689655	7.17e-05	96.2276	146	145	1	1	dUMP catabolic process	103850
darkred	40	GO:0061078	positive regulation of prostaglandin secretion involved in immune response	GO|GO.BP	0.010392	1	1	1	0.00689655	7.17e-05	96.2276	146	145	1	1	positive regulation of prostaglandin secretion involved in immune response	17319
darkred	41	GO:0061310	canonical Wnt signaling pathway involved in cardiac neural crest cell differentiation involved in heart development	GO|GO.BP	0.010392	1	1	1	0.00689655	7.17e-05	96.2276	146	145	1	1	canonical Wnt signaling pathway involved in cardiac neural crest cell differentiation involved in heart development	16974
darkred	42	GO:0070481	nuclear-transcribed mRNA catabolic process, non-stop decay	GO|GO.BP	0.010392	1	1	1	0.00689655	7.17e-05	96.2276	146	145	1	1	nuclear-transcribed mRNA catabolic process, non-stop decay	105083
darkred	43	GO:0070651	nonfunctional rRNA decay	GO|GO.BP	0.010392	1	1	1	0.00689655	7.17e-05	96.2276	146	145	1	1	nonfunctional rRNA decay	105083
darkred	44	GO:0071629	cytoplasm protein quality control by the ubiquitin-proteasome system	GO|GO.BP	0.010392	1	1	1	0.00689655	7.17e-05	96.2276	146	145	1	1	cytoplasm protein quality control by the ubiquitin-proteasome system	70294
darkred	45	GO:0072684	mitochondrial tRNA 3'-trailer cleavage, endonucleolytic	GO|GO.BP	0.010392	1	1	1	0.00689655	7.17e-05	96.2276	146	145	1	1	mitochondrial tRNA 3'-trailer cleavage, endonucleolytic	68626
darkred	46	GO:0090323	prostaglandin secretion involved in immune response	GO|GO.BP	0.010392	1	1	1	0.00689655	7.17e-05	96.2276	146	145	1	1	prostaglandin secretion involved in immune response	17319
darkred	47	GO:1904413	negative regulation of cardiac ventricle development	GO|GO.BP	0.010392	1	1	1	0.00689655	7.17e-05	96.2276	146	145	1	1	negative regulation of cardiac ventricle development	16974
darkred	48	GO:1905267	endonucleolytic cleavage involved in tRNA processing	GO|GO.BP	0.010392	1	1	1	0.00689655	7.17e-05	96.2276	146	145	1	1	endonucleolytic cleavage involved in tRNA processing	68626
darkred	49	GO:1905277	negative regulation of epithelial tube formation	GO|GO.BP	0.010392	1	1	1	0.00689655	7.17e-05	96.2276	146	145	1	1	negative regulation of epithelial tube formation	16974
darkred	50	GO:2000055	positive regulation of Wnt signaling pathway involved in dorsal/ventral axis specification	GO|GO.BP	0.010392	1	1	1	0.00689655	7.17e-05	96.2276	146	145	1	1	positive regulation of Wnt signaling pathway involved in dorsal/ventral axis specification	16974
darkturquoise	1	GO:0045638	negative regulation of myeloid cell differentiation	GO|GO.BP	2.95e-07	0.279436	0.000513668	8	0.0625	0.00516018	12.112	128	128	0.111111	72	negative regulation of myeloid cell differentiation	17869|18102|19401|22761|50794|68027|235320|238377
darkturquoise	2	GO:0002762	negative regulation of myeloid leukocyte differentiation	GO|GO.BP	8.24e-07	0.781307	0.00126425	6	0.046875	0.00258009	18.168	128	128	0.166667	36	negative regulation of myeloid leukocyte differentiation	17869|18102|19401|22761|68027|238377
darkturquoise	3	GO:0030099	myeloid cell differentiation	GO|GO.BP	3.36e-06	1	0.0042088	13	0.101562	0.0212857	4.77139	128	128	0.043771	297	myeloid cell differentiation	11308|13829|16323|17869|18102|18854|19401|20779|22761|50794|68027|235320|238377
darkturquoise	4	GO:1903707	negative regulation of hemopoiesis	GO|GO.BP	8.06e-06	1	0.00876044	8	0.0625	0.00795528	7.85642	128	128	0.0720721	111	negative regulation of hemopoiesis	17869|18102|19401|22761|50794|68027|235320|238377
darkturquoise	5	GO:0045637	regulation of myeloid cell differentiation	GO|GO.BP	1.4e-05	1	0.0141716	9	0.0703125	0.0112521	6.24886	128	128	0.0573248	157	regulation of myeloid cell differentiation	16323|17869|18102|19401|22761|50794|68027|235320|238377
darkturquoise	6	GO:1902106	negative regulation of leukocyte differentiation	GO|GO.BP	4.3e-05	1	0.036015	6	0.046875	0.00501684	9.34353	128	128	0.0857143	70	negative regulation of leukocyte differentiation	17869|18102|19401|22761|68027|238377
darkturquoise	7	GO:0007267	cell-cell signaling	GO|GO.BP	4.39e-05	1	0.036703	24	0.1875	0.0777611	2.41123	128	128	0.0221198	1085	cell-cell signaling	12952|13447|14299|14813|16323|17869|18111|19401|20618|20779|23892|26562|57340|80976|104027|108068|110891|211383|224671|238377|269060|276952|319613|382056
darkturquoise	8	GO:0099537	trans-synaptic signaling	GO|GO.BP	6.24e-05	1	0.0491238	15	0.117188	0.0363363	3.22508	128	128	0.0295858	507	trans-synaptic signaling	13447|14299|14813|19401|20618|26562|57340|80976|104027|108068|110891|224671|269060|319613|382056
darkturquoise	9	GO:0099536	synaptic signaling	GO|GO.BP	6.39e-05	1	0.050099	15	0.117188	0.0364079	3.21873	128	128	0.0295276	508	synaptic signaling	13447|14299|14813|19401|20618|26562|57340|80976|104027|108068|110891|224671|269060|319613|382056
darkturquoise	10	GO:0098751	bone cell development	GO|GO.BP	0.000116642	1	0.0820266	4	0.03125	0.00200674	15.5725	128	128	0.142857	28	bone cell development	11308|20779|22761|238377
darkturquoise	11	GO:0061515	myeloid cell development	GO|GO.BP	0.000132541	1	0.0901987	5	0.0390625	0.00387013	10.0933	128	128	0.0925926	54	myeloid cell development	11308|13829|20779|22761|238377
darkturquoise	12	GO:0002761	regulation of myeloid leukocyte differentiation	GO|GO.BP	0.000155282	1	0.102299	6	0.046875	0.00630689	7.43235	128	128	0.0681818	88	regulation of myeloid leukocyte differentiation	17869|18102|19401|22761|68027|238377
darkturquoise	13	GO:0002683	negative regulation of immune system process	GO|GO.BP	0.000169407	1	0.109551	11	0.0859375	0.0228625	3.75889	128	128	0.0344828	319	negative regulation of immune system process	17869|18102|19271|19401|22761|23892|50794|68027|208650|235320|238377
darkturquoise	14	GO:0050804	modulation of chemical synaptic transmission	GO|GO.BP	0.000183781	1	0.116933	11	0.0859375	0.0230775	3.72387	128	128	0.0341615	322	modulation of chemical synaptic transmission	14299|19401|20618|26562|57340|104027|108068|110891|224671|319613|382056
darkturquoise	15	GO:0002520	immune system development	GO|GO.BP	0.000214194	1	0.130927	17	0.132812	0.0500251	2.65492	128	128	0.0243553	698	immune system development	11308|13829|16323|16498|17869|18102|18854|19401|20779|22761|50794|58208|68027|208650|232174|235320|238377
darkturquoise	16	GO:0030097	hemopoiesis	GO|GO.BP	0.000215794	1	0.131414	16	0.125	0.0452949	2.75969	128	128	0.0253165	632	hemopoiesis	11308|13829|16323|16498|17869|18102|18854|19401|20779|22761|50794|58208|68027|232174|235320|238377
darkturquoise	17	GO:0007268	chemical synaptic transmission	GO|GO.BP	0.000223479	1	0.135208	14	0.109375	0.0362646	3.01603	128	128	0.027668	506	chemical synaptic transmission	13447|14299|14813|19401|20618|26562|57340|80976|104027|108068|110891|224671|319613|382056
darkturquoise	18	GO:0098916	anterograde trans-synaptic signaling	GO|GO.BP	0.000223479	1	0.135208	14	0.109375	0.0362646	3.01603	128	128	0.027668	506	anterograde trans-synaptic signaling	13447|14299|14813|19401|20618|26562|57340|80976|104027|108068|110891|224671|319613|382056
darkturquoise	19	GO:0021773	striatal medium spiny neuron differentiation	GO|GO.BP	0.000249005	1	0.14654	2	0.015625	0.000215008	72.6719	128	128	0.666667	3	striatal medium spiny neuron differentiation	16323|58208
darkturquoise	20	GO:1903706	regulation of hemopoiesis	GO|GO.BP	0.000262475	1	0.152201	10	0.078125	0.020139	3.87928	128	128	0.0355872	281	regulation of hemopoiesis	16323|17869|18102|19401|22761|50794|68027|232174|235320|238377
darkturquoise	21	GO:0048534	hematopoietic or lymphoid organ development	GO|GO.BP	0.000350476	1	0.187126	16	0.125	0.0473017	2.64261	128	128	0.0242424	660	hematopoietic or lymphoid organ development	11308|13829|16323|16498|17869|18102|18854|19401|20779|22761|50794|58208|68027|232174|235320|238377
darkturquoise	22	GO:0043005	neuron projection	GO|GO.CC	0.000451301	1	0.226406	23	0.179688	0.0849996	2.11398	128	128	0.0193929	1186	neuron projection	11308|13199|13367|13712|13854|14299|16498|16559|17869|18164|19401|20618|20779|26562|58208|68070|104027|108068|110891|269060|319613|382056|433485
darkturquoise	23	GO:0097458	neuron part	GO|GO.CC	0.000482505	1	0.239152	26	0.203125	0.102344	1.98474	128	128	0.0182073	1428	neuron part	11308|13199|13367|13712|13829|13854|14299|14813|16498|16559|17869|18164|19401|20618|20779|26562|58208|68070|70127|104027|108068|110891|269060|319613|382056|433485
darkturquoise	24	GO:1902105	regulation of leukocyte differentiation	GO|GO.BP	0.000493527	1	0.243444	8	0.0625	0.0142622	4.38222	128	128	0.040201	199	regulation of leukocyte differentiation	17869|18102|19401|22761|68027|232174|235320|238377
darkturquoise	25	GO:0002573	myeloid leukocyte differentiation	GO|GO.BP	0.000539507	1	0.254475	7	0.0546875	0.0110371	4.9549	128	128	0.0454545	154	myeloid leukocyte differentiation	17869|18102|19401|20779|22761|68027|238377
darkturquoise	26	GO:0060348	bone development	GO|GO.BP	0.000539507	1	0.254475	7	0.0546875	0.0110371	4.9549	128	128	0.0454545	154	bone development	11308|19401|20779|22761|23892|232174|238377
darkturquoise	27	GO:0051972	regulation of telomerase activity	GO|GO.BP	0.000577444	1	0.265923	4	0.03125	0.0030101	10.3817	128	128	0.0952381	42	regulation of telomerase activity	17869|18854|20779|23892
darkturquoise	28	GO:0009648	photoperiodism	GO|GO.BP	0.00065627	1	0.292429	3	0.0234375	0.00136171	17.2118	128	128	0.157895	19	photoperiodism	12952|18854|382056
darkturquoise	29	GO:0043153	entrainment of circadian clock by photoperiod	GO|GO.BP	0.00065627	1	0.292429	3	0.0234375	0.00136171	17.2118	128	128	0.157895	19	entrainment of circadian clock by photoperiod	12952|18854|382056
darkturquoise	30	GO:0098794	postsynapse	GO|GO.CC	0.000799965	1	0.338946	12	0.09375	0.0318928	2.93954	128	128	0.0269663	445	postsynapse	11308|13829|13854|14299|14813|16498|20779|68070|104027|110891|269060|433485
darkturquoise	31	GO:0010572	positive regulation of platelet activation	GO|GO.BP	0.000820062	1	0.34481	2	0.015625	0.000358346	43.6031	128	128	0.4	5	positive regulation of platelet activation	13829|19271
darkturquoise	32	GO:0045656	negative regulation of monocyte differentiation	GO|GO.BP	0.000820062	1	0.34481	2	0.015625	0.000358346	43.6031	128	128	0.4	5	negative regulation of monocyte differentiation	17869|238377
darkturquoise	33	GO:0009649	entrainment of circadian clock	GO|GO.BP	0.000888776	1	0.362923	3	0.0234375	0.00150505	15.5725	128	128	0.142857	21	entrainment of circadian clock	12952|18854|382056
darkturquoise	34	GO:0090277	positive regulation of peptide hormone secretion	GO|GO.BP	0.000984666	1	0.389686	5	0.0390625	0.00594854	6.56674	128	128	0.060241	83	positive regulation of peptide hormone secretion	13447|18111|238377|276952|319613
darkturquoise	35	GO:0051893	regulation of focal adhesion assembly	GO|GO.BP	0.00104033	1	0.405808	4	0.03125	0.00351179	8.8986	128	128	0.0816327	49	regulation of focal adhesion assembly	13829|19271|20779|23892
darkturquoise	36	GO:0090109	regulation of cell-substrate junction assembly	GO|GO.BP	0.00104033	1	0.405808	4	0.03125	0.00351179	8.8986	128	128	0.0816327	49	regulation of cell-substrate junction assembly	13829|19271|20779|23892
darkturquoise	37	GO:0019898	extrinsic component of membrane	GO|GO.CC	0.00106883	1	0.4142	8	0.0625	0.0160539	3.89314	128	128	0.0357143	224	extrinsic component of membrane	13854|14708|16498|18107|18854|20779|76561|100504663
darkturquoise	38	GO:1903391	regulation of adherens junction organization	GO|GO.BP	0.00130145	1	0.470518	4	0.03125	0.0037268	8.38522	128	128	0.0769231	52	regulation of adherens junction organization	13829|19271|20779|23892
darkturquoise	39	GO:0044456	synapse part	GO|GO.CC	0.00143062	1	0.503405	15	0.117188	0.0488067	2.40105	128	128	0.0220264	681	synapse part	11308|13712|13829|13854|14299|14813|16498|20618|20779|68070|104027|108068|110891|269060|433485
darkturquoise	40	GO:0001952	regulation of cell-matrix adhesion	GO|GO.BP	0.00148796	1	0.518201	5	0.0390625	0.00652189	5.98944	128	128	0.0549451	91	regulation of cell-matrix adhesion	13829|19271|20779|23892|230959
darkturquoise	41	GO:0042995	cell projection	GO|GO.CC	0.00152366	1	0.527919	30	0.234375	0.134953	1.73672	128	128	0.015932	1883	cell projection	11308|12408|13199|13367|13712|13829|13854|14299|16498|16559|16706|17869|18102|18164|19271|19401|20618|20779|26562|58208|68070|104027|108068|110891|269060|269701|319613|382056|433485|100504663
darkturquoise	42	GO:0048384	retinoic acid receptor signaling pathway	GO|GO.BP	0.00168031	1	0.560103	3	0.0234375	0.0018634	12.5778	128	128	0.115385	26	retinoic acid receptor signaling pathway	18854|19401|232174
darkturquoise	43	GO:1903530	regulation of secretion by cell	GO|GO.BP	0.00169438	1	0.563804	13	0.101562	0.0396331	2.56257	128	128	0.0235081	553	regulation of secretion by cell	12952|13447|14299|16323|18111|18854|20618|20779|80976|238377|276952|319613|360013
darkturquoise	44	GO:0001972	retinoic acid binding	GO|GO.MF	0.00170151	1	0.564261	2	0.015625	0.000501684	31.1451	128	128	0.285714	7	retinoic acid binding	19401|232174
darkturquoise	45	GO:0005886	plasma membrane	GO|GO.CC	0.00171237	1	0.566053	45	0.351562	0.234143	1.50149	128	128	0.0137741	3267	plasma membrane	11308|12408|13199|13367|13447|13829|13854|14299|14708|14813|16498|16559|16706|18102|18107|18164|19271|20361|20618|20779|20840|23948|56224|57340|67073|67483|69635|80721|80976|104027|108068|110891|208650|211383|216152|227333|230959|235320|238377|269060|276952|320563|381560|382056|433485
darkturquoise	46	GO:0046903	secretion	GO|GO.BP	0.00173892	1	0.570898	17	0.132812	0.0602738	2.20349	128	128	0.020214	841	secretion	12952|13447|13829|14299|16323|17869|18102|18111|18854|20618|20779|80976|108068|238377|276952|319613|360013
darkturquoise	47	GO:0120025	plasma membrane bounded cell projection	GO|GO.CC	0.00174552	1	0.571992	28	0.21875	0.123773	1.76735	128	128	0.0162131	1727	plasma membrane bounded cell projection	11308|12408|13199|13367|13712|13829|13854|14299|16498|16559|17869|18102|18164|19271|19401|20618|20779|26562|58208|68070|104027|108068|110891|269060|319613|382056|433485|100504663
darkturquoise	48	GO:0048731	system development	GO|GO.BP	0.0018535	1	0.595849	46	0.359375	0.241883	1.48574	128	128	0.0136296	3375	system development	11308|13367|13406|13797|13829|13854|13855|14299|16323|16498|16559|17425|17869|18102|18111|18164|18854|18991|19271|19401|19672|20361|20779|22761|23892|23948|26562|50794|58208|68027|70127|208650|211187|215819|230959|232174|235320|238377|269060|319613|319909|320563|338523|382056|387609|433485
darkturquoise	49	GO:0001953	negative regulation of cell-matrix adhesion	GO|GO.BP	0.0020891	1	0.642625	3	0.0234375	0.00200674	11.6794	128	128	0.107143	28	negative regulation of cell-matrix adhesion	13829|20779|230959
darkturquoise	50	GO:0032587	ruffle membrane	GO|GO.CC	0.00235462	1	0.695273	4	0.03125	0.00437182	7.14805	128	128	0.0655738	61	ruffle membrane	13367|18102|19271|20779
green	1	GO:0098856	intestinal lipid absorption	GO|GO.BP	3.19e-05	1	0.0281735	4	0.0056338	0.000358346	15.7217	714	710	0.8	5	intestinal lipid absorption	12491|13350|16835|110460
green	2	GO:0051311	meiotic metaphase plate congression	GO|GO.BP	0.000131229	1	0.0895327	3	0.00422535	0.000215008	19.6521	714	710	1	3	meiotic metaphase plate congression	12190|17350|54204
green	3	GO:0090207	regulation of triglyceride metabolic process	GO|GO.BP	0.000241107	1	0.142956	8	0.0112676	0.00243675	4.62403	714	710	0.235294	34	regulation of triglyceride metabolic process	12491|13350|13982|16835|17691|67469|228859|264064
green	4	GO:0008026	ATP-dependent helicase activity	GO|GO.MF	0.000268878	1	0.155061	13	0.0183099	0.00594854	3.07804	714	710	0.156627	83	ATP-dependent helicase activity	13681|13871|17217|53817|67848|69663|72198|79456|108077|170472|191578|217207|228889
green	5	GO:0070035	purine NTP-dependent helicase activity	GO|GO.MF	0.000268878	1	0.155061	13	0.0183099	0.00594854	3.07804	714	710	0.156627	83	purine NTP-dependent helicase activity	13681|13871|17217|53817|67848|69663|72198|79456|108077|170472|191578|217207|228889
green	6	GO:0001134	transcription factor activity, transcription factor recruiting	GO|GO.MF	0.000307504	1	0.170099	5	0.00704225	0.000931699	7.5585	714	710	0.384615	13	transcription factor activity, transcription factor recruiting	16600|21340|22130|71702|227644
green	7	GO:0045880	positive regulation of smoothened signaling pathway	GO|GO.BP	0.000397046	1	0.20549	7	0.00985915	0.00200674	4.91303	714	710	0.25	28	positive regulation of smoothened signaling pathway	14451|59056|67661|71228|71742|269941|319757
green	8	GO:0030299	intestinal cholesterol absorption	GO|GO.BP	0.000504962	1	0.245224	3	0.00422535	0.000286677	14.7391	714	710	0.75	4	intestinal cholesterol absorption	12491|16835|110460
green	9	GO:0016740	transferase activity	GO|GO.MF	0.000749282	1	0.323983	129	0.18169	0.139468	1.30274	714	710	0.0662898	1946	transferase activity	(More than 50 overlapping genes)
green	10	GO:0071012	catalytic step 1 spliceosome	GO|GO.CC	0.00121454	1	0.447549	3	0.00422535	0.000358346	11.7913	714	710	0.6	5	catalytic step 1 spliceosome	66810|66877|80744
green	11	GO:0034114	regulation of heterotypic cell-cell adhesion	GO|GO.BP	0.00164588	1	0.552117	4	0.0056338	0.000788361	7.14622	714	710	0.363636	11	regulation of heterotypic cell-cell adhesion	14538|16600|21929|23939
green	12	GO:0006641	triglyceride metabolic process	GO|GO.BP	0.00195257	1	0.613761	10	0.0140845	0.00480183	2.93315	714	710	0.149254	67	triglyceride metabolic process	12491|13350|13982|16835|17691|67469|228859|231070|231510|264064
green	13	GO:0046470	phosphatidylcholine metabolic process	GO|GO.BP	0.00200717	1	0.62541	6	0.0084507	0.00193507	4.36714	714	710	0.222222	27	phosphatidylcholine metabolic process	16835|26457|67452|68616|99712|237625
green	14	GO:0006260	DNA replication	GO|GO.BP	0.00215561	1	0.657754	22	0.0309859	0.0159106	1.94751	714	710	0.0990991	222	DNA replication	11546|12190|12301|13560|17217|17295|20133|22130|26428|50927|58887|60364|67444|68275|68379|77782|79456|107951|110147|170472|193838|234736
green	15	GO:0034115	negative regulation of heterotypic cell-cell adhesion	GO|GO.BP	0.00233723	1	0.692243	3	0.00422535	0.000430015	9.82606	714	710	0.5	6	negative regulation of heterotypic cell-cell adhesion	16600|21929|23939
green	16	GO:0034638	phosphatidylcholine catabolic process	GO|GO.BP	0.00233723	1	0.692243	3	0.00422535	0.000430015	9.82606	714	710	0.5	6	phosphatidylcholine catabolic process	16835|67452|68616
green	17	GO:0070587	regulation of cell-cell adhesion involved in gastrulation	GO|GO.BP	0.00233723	1	0.692243	3	0.00422535	0.000430015	9.82606	714	710	0.5	6	regulation of cell-cell adhesion involved in gastrulation	16600|21929|23939
green	18	GO:0070262	peptidyl-serine dephosphorylation	GO|GO.BP	0.00237008	1	0.696071	4	0.0056338	0.00086003	6.5507	714	710	0.333333	12	peptidyl-serine dephosphorylation	17973|20947|71978|108954
green	19	GO:0006400	tRNA modification	GO|GO.BP	0.00246495	1	0.714675	9	0.0126761	0.00415681	3.04947	714	710	0.155172	58	tRNA modification	66926|66966|69606|70359|72026|98956|212528|229780|234734
green	20	GO:0004386	helicase activity	GO|GO.MF	0.00250393	1	0.719077	15	0.0211268	0.00931699	2.26755	714	710	0.115385	130	helicase activity	13681|13871|17217|17454|27041|53817|67848|69663|72198|79456|108077|170472|191578|217207|228889
green	21	GO:0006233	dTDP biosynthetic process	GO|GO.BP	0.00258583	1	0.730758	2	0.0028169	0.000143338	19.6521	714	710	1	2	dTDP biosynthetic process	21915|22169
green	22	GO:0043060	meiotic metaphase I plate congression	GO|GO.BP	0.00258583	1	0.730758	2	0.0028169	0.000143338	19.6521	714	710	1	2	meiotic metaphase I plate congression	12190|17350
green	23	GO:0046072	dTDP metabolic process	GO|GO.BP	0.00258583	1	0.730758	2	0.0028169	0.000143338	19.6521	714	710	1	2	dTDP metabolic process	21915|22169
green	24	GO:1905167	positive regulation of lysosomal protein catabolic process	GO|GO.BP	0.00258583	1	0.730758	2	0.0028169	0.000143338	19.6521	714	710	1	2	positive regulation of lysosomal protein catabolic process	16835|16971
green	25	GO:0071006	U2-type catalytic step 1 spliceosome	GO|GO.CC	0.00258583	1	0.730758	2	0.0028169	0.000143338	19.6521	714	710	1	2	U2-type catalytic step 1 spliceosome	66810|80744
green	26	GO:0004043	L-aminoadipate-semialdehyde dehydrogenase activity	GO|GO.MF	0.00258583	1	0.730758	2	0.0028169	0.000143338	19.6521	714	710	1	2	L-aminoadipate-semialdehyde dehydrogenase activity	110695|231326
green	27	GO:0004798	thymidylate kinase activity	GO|GO.MF	0.00258583	1	0.730758	2	0.0028169	0.000143338	19.6521	714	710	1	2	thymidylate kinase activity	21915|22169
green	28	GO:0006639	acylglycerol metabolic process	GO|GO.BP	0.00312514	1	0.809369	11	0.015493	0.00594854	2.6045	714	710	0.13253	83	acylglycerol metabolic process	12491|13350|13982|16835|17691|67469|104418|228859|231070|231510|264064
green	29	GO:0009263	deoxyribonucleotide biosynthetic process	GO|GO.BP	0.00328677	1	0.836611	4	0.0056338	0.000931699	6.0468	714	710	0.307692	13	deoxyribonucleotide biosynthetic process	20133|21915|22169|22171
green	30	GO:0006638	neutral lipid metabolic process	GO|GO.BP	0.00343514	1	0.861453	11	0.015493	0.00602021	2.57349	714	710	0.130952	84	neutral lipid metabolic process	12491|13350|13982|16835|17691|67469|104418|228859|231070|231510|264064
green	31	GO:0003724	RNA helicase activity	GO|GO.MF	0.00350634	1	0.873286	9	0.0126761	0.00437182	2.89949	714	710	0.147541	61	RNA helicase activity	13681|53817|67848|69663|72198|108077|191578|217207|228889
green	32	GO:0004004	ATP-dependent RNA helicase activity	GO|GO.MF	0.00350634	1	0.873286	9	0.0126761	0.00437182	2.89949	714	710	0.147541	61	ATP-dependent RNA helicase activity	13681|53817|67848|69663|72198|108077|191578|217207|228889
green	33	GO:0008186	RNA-dependent ATPase activity	GO|GO.MF	0.00350634	1	0.873286	9	0.0126761	0.00437182	2.89949	714	710	0.147541	61	RNA-dependent ATPase activity	13681|53817|67848|69663|72198|108077|191578|217207|228889
green	34	GO:0009451	RNA modification	GO|GO.BP	0.00384095	1	0.918326	13	0.0183099	0.00788361	2.32252	714	710	0.118182	110	RNA modification	56095|66138|66926|66966|69606|70359|72026|76894|98956|100609|212528|229780|234734
green	35	GO:0023035	CD40 signaling pathway	GO|GO.BP	0.0039359	1	0.921502	3	0.00422535	0.000501684	8.42233	714	710	0.428571	7	CD40 signaling pathway	21929|231130|268749
green	36	GO:0035845	photoreceptor cell outer segment organization	GO|GO.BP	0.0039359	1	0.921502	3	0.00422535	0.000501684	8.42233	714	710	0.428571	7	photoreceptor cell outer segment organization	52906|106633|260305
green	37	GO:0044241	lipid digestion	GO|GO.BP	0.0039359	1	0.921502	3	0.00422535	0.000501684	8.42233	714	710	0.428571	7	lipid digestion	12491|16835|110460
green	38	GO:0070475	rRNA base methylation	GO|GO.BP	0.0039359	1	0.921502	3	0.00422535	0.000501684	8.42233	714	710	0.428571	7	rRNA base methylation	66138|76894|100609
green	39	GO:0070586	cell-cell adhesion involved in gastrulation	GO|GO.BP	0.0039359	1	0.921502	3	0.00422535	0.000501684	8.42233	714	710	0.428571	7	cell-cell adhesion involved in gastrulation	16600|21929|23939
green	40	GO:0001135	transcription factor activity, RNA polymerase II transcription factor recruiting	GO|GO.MF	0.0039359	1	0.921502	3	0.00422535	0.000501684	8.42233	714	710	0.428571	7	transcription factor activity, RNA polymerase II transcription factor recruiting	22130|71702|227644
green	41	GO:0046976	histone methyltransferase activity (H3-K27 specific)	GO|GO.MF	0.0039359	1	0.921502	3	0.00422535	0.000501684	8.42233	714	710	0.428571	7	histone methyltransferase activity (H3-K27 specific)	13626|14056|110147
green	42	GO:0016578	histone deubiquitination	GO|GO.BP	0.00429724	1	0.973551	5	0.00704225	0.00157672	4.46639	714	710	0.227273	22	histone deubiquitination	20184|30941|53890|74112|100683
green	43	GO:0016741	transferase activity, transferring one-carbon groups	GO|GO.MF	0.00534031	1	1	18	0.0253521	0.0130438	1.94362	714	710	0.0989011	182	transferase activity, transferring one-carbon groups	13626|14056|15547|22171|52535|56095|57295|66138|69606|76894|100609|108147|110147|212528|224440|229780|232811|434437
green	44	GO:0016570	histone modification	GO|GO.BP	0.00593136	1	1	30	0.0422535	0.0259442	1.62863	714	710	0.0828729	362	histone modification	12190|13626|13714|14056|20184|22658|26992|30941|53890|54194|56233|67278|70427|70999|71041|73247|74112|74343|94092|100683|107951|107986|110147|209011|217031|217588|232811|320795|329559|407786
green	45	GO:0009221	pyrimidine deoxyribonucleotide biosynthetic process	GO|GO.BP	0.00606058	1	1	3	0.00422535	0.000573353	7.36954	714	710	0.375	8	pyrimidine deoxyribonucleotide biosynthetic process	21915|22169|22171
green	46	GO:0045721	negative regulation of gluconeogenesis	GO|GO.BP	0.00606058	1	1	3	0.00422535	0.000573353	7.36954	714	710	0.375	8	negative regulation of gluconeogenesis	12748|17691|59003
green	47	GO:0006396	RNA processing	GO|GO.BP	0.00636924	1	1	53	0.0746479	0.0526768	1.41709	714	710	0.0721088	735	RNA processing	(More than 50 overlapping genes)
green	48	GO:0005524	ATP binding	GO|GO.MF	0.00658367	1	1	79	0.111268	0.084498	1.31681	714	710	0.0670059	1179	ATP binding	(More than 50 overlapping genes)
green	49	GO:0030119	AP-type membrane coat adaptor complex	GO|GO.CC	0.0071915	1	1	7	0.00985915	0.00322511	3.057	714	710	0.155556	45	AP-type membrane coat adaptor complex	11766|11767|72238|74105|78777|231855|233405
green	50	GO:0035257	nuclear hormone receptor binding	GO|GO.MF	0.00746669	1	1	13	0.0183099	0.00852863	2.14687	714	710	0.109244	119	nuclear hormone receptor binding	13982|18124|19822|20181|20184|57752|59024|67278|75613|101700|208908|230673|320795
greenyellow	1	GO:0051649	establishment of localization in cell	GO|GO.BP	0.000277762	1	0.157881	66	0.183333	0.120189	1.52537	364	360	0.039356	1677	establishment of localization in cell	(More than 50 overlapping genes)
greenyellow	2	GO:0014074	response to purine-containing compound	GO|GO.BP	0.000742811	1	0.321771	8	0.0222222	0.00544686	4.07982	364	360	0.105263	76	response to purine-containing compound	12373|16367|16440|18440|59035|68312|207728|231637
greenyellow	3	GO:0006886	intracellular protein transport	GO|GO.BP	0.00110523	1	0.423291	38	0.105556	0.0626389	1.68514	364	360	0.0434783	874	intracellular protein transport	11640|11651|11765|11772|11778|12569|13866|16650|18294|20677|23805|24069|52028|53611|54409|56216|66118|67105|67145|69601|69773|72938|73674|73916|76577|76795|83431|104416|107939|109815|207728|212999|215015|216810|227154|230597|245049|320051
greenyellow	4	GO:0097011	cellular response to granulocyte macrophage colony-stimulating factor stimulus	GO|GO.BP	0.00127441	1	0.465713	3	0.00833333	0.000645023	12.9194	364	360	0.333333	9	cellular response to granulocyte macrophage colony-stimulating factor stimulus	11651|12982|207728
greenyellow	5	GO:0071702	organic substance transport	GO|GO.BP	0.00147193	1	0.513724	73	0.202778	0.1447	1.40137	364	360	0.0361565	2019	organic substance transport	(More than 50 overlapping genes)
greenyellow	6	GO:0046907	intracellular transport	GO|GO.BP	0.00168011	1	0.560103	55	0.152778	0.10263	1.48862	364	360	0.0384078	1432	intracellular transport	(More than 50 overlapping genes)
greenyellow	7	GO:0097012	response to granulocyte macrophage colony-stimulating factor	GO|GO.BP	0.00178591	1	0.579621	3	0.00833333	0.000716692	11.6275	364	360	0.3	10	response to granulocyte macrophage colony-stimulating factor	11651|12982|207728
greenyellow	8	GO:0051641	cellular localization	GO|GO.BP	0.00179951	1	0.582639	78	0.216667	0.157959	1.37167	364	360	0.0353902	2204	cellular localization	(More than 50 overlapping genes)
greenyellow	9	GO:0034613	cellular protein localization	GO|GO.BP	0.00185616	1	0.596503	56	0.155556	0.105425	1.4755	364	360	0.0380693	1471	cellular protein localization	(More than 50 overlapping genes)
greenyellow	10	GO:0051410	detoxification of nitrogen compound	GO|GO.BP	0.00195758	1	0.614118	2	0.00555556	0.000215008	25.8389	364	360	0.666667	3	detoxification of nitrogen compound	14866|68312
greenyellow	11	GO:0070458	cellular detoxification of nitrogen compound	GO|GO.BP	0.00195758	1	0.614118	2	0.00555556	0.000215008	25.8389	364	360	0.666667	3	cellular detoxification of nitrogen compound	14866|68312
greenyellow	12	GO:1903422	negative regulation of synaptic vesicle recycling	GO|GO.BP	0.00195758	1	0.614118	2	0.00555556	0.000215008	25.8389	364	360	0.666667	3	negative regulation of synaptic vesicle recycling	56216|229521
greenyellow	13	GO:0070727	cellular macromolecule localization	GO|GO.BP	0.00215926	1	0.658654	56	0.155556	0.106142	1.46554	364	360	0.0378123	1481	cellular macromolecule localization	(More than 50 overlapping genes)
greenyellow	14	GO:0015031	protein transport	GO|GO.BP	0.00298301	1	0.787389	57	0.158333	0.110084	1.4383	364	360	0.0371094	1536	protein transport	(More than 50 overlapping genes)
greenyellow	15	GO:0031000	response to caffeine	GO|GO.BP	0.00315086	1	0.811822	3	0.00833333	0.00086003	9.68958	364	360	0.25	12	response to caffeine	12373|16367|68312
greenyellow	16	GO:0071705	nitrogen compound transport	GO|GO.BP	0.003489	1	0.870553	64	0.177778	0.127643	1.39278	364	360	0.0359349	1781	nitrogen compound transport	(More than 50 overlapping genes)
greenyellow	17	GO:0002188	translation reinitiation	GO|GO.BP	0.00384833	1	0.919141	2	0.00555556	0.000286677	19.3792	364	360	0.5	4	translation reinitiation	66405|68995
greenyellow	18	GO:0018916	nitrobenzene metabolic process	GO|GO.BP	0.00384833	1	0.919141	2	0.00555556	0.000286677	19.3792	364	360	0.5	4	nitrobenzene metabolic process	14866|68312
greenyellow	19	GO:0090230	regulation of centromere complex assembly	GO|GO.BP	0.00384833	1	0.919141	2	0.00555556	0.000286677	19.3792	364	360	0.5	4	regulation of centromere complex assembly	15081|217449
greenyellow	20	GO:0015833	peptide transport	GO|GO.BP	0.00458309	1	0.989041	57	0.158333	0.112306	1.40984	364	360	0.0363752	1567	peptide transport	(More than 50 overlapping genes)
greenyellow	21	GO:0000109	nucleotide-excision repair complex	GO|GO.CC	0.00501741	1	1	3	0.00833333	0.00100337	8.30536	364	360	0.214286	14	nucleotide-excision repair complex	18973|71991|108138
greenyellow	22	GO:0046823	negative regulation of nucleocytoplasmic transport	GO|GO.BP	0.00515668	1	1	6	0.0166667	0.00444349	3.75081	364	360	0.0967742	62	negative regulation of nucleocytoplasmic transport	11640|20677|23805|24069|69601|207728
greenyellow	23	GO:0042886	amide transport	GO|GO.BP	0.00537718	1	1	57	0.158333	0.113166	1.39913	364	360	0.0360988	1579	amide transport	(More than 50 overlapping genes)
greenyellow	24	GO:0045184	establishment of protein localization	GO|GO.BP	0.00584858	1	1	58	0.161111	0.116032	1.3885	364	360	0.0358246	1619	establishment of protein localization	(More than 50 overlapping genes)
greenyellow	25	GO:0016528	sarcoplasm	GO|GO.CC	0.00602541	1	1	6	0.0166667	0.00458683	3.63359	364	360	0.09375	64	sarcoplasm	11733|12325|12351|12373|13559|68312
greenyellow	26	GO:0035859	Seh1-associated complex	GO|GO.CC	0.00615308	1	1	3	0.00833333	0.00107504	7.75167	364	360	0.2	15	Seh1-associated complex	72124|80909|277854
greenyellow	27	GO:0046683	response to organophosphorus	GO|GO.BP	0.00649763	1	1	6	0.0166667	0.0046585	3.57769	364	360	0.0923077	65	response to organophosphorus	16440|18440|59035|66586|207728|231637
greenyellow	28	GO:0035091	phosphatidylinositol binding	GO|GO.MF	0.00728177	1	1	12	0.0333333	0.0147639	2.25777	364	360	0.0582524	206	phosphatidylinositol binding	11651|11772|16440|18738|19159|66895|69028|69601|71764|77407|102141|230597
greenyellow	29	GO:0045663	positive regulation of myoblast differentiation	GO|GO.BP	0.0074299	1	1	3	0.00833333	0.00114671	7.26719	364	360	0.1875	16	positive regulation of myoblast differentiation	12226|16202|117606
greenyellow	30	GO:0032387	negative regulation of intracellular transport	GO|GO.BP	0.00759892	1	1	8	0.0222222	0.00788361	2.81879	364	360	0.0727273	110	negative regulation of intracellular transport	11640|20677|23805|24069|56216|69601|207728|229521
greenyellow	31	GO:0015295	solute:proton symporter activity	GO|GO.MF	0.00885175	1	1	3	0.00833333	0.00121838	6.83971	364	360	0.176471	17	solute:proton symporter activity	67843|106068|215335
greenyellow	32	GO:0036005	response to macrophage colony-stimulating factor	GO|GO.BP	0.00929618	1	1	2	0.00555556	0.000430015	12.9194	364	360	0.333333	6	response to macrophage colony-stimulating factor	14158|207728
greenyellow	33	GO:0036006	cellular response to macrophage colony-stimulating factor stimulus	GO|GO.BP	0.00929618	1	1	2	0.00555556	0.000430015	12.9194	364	360	0.333333	6	cellular response to macrophage colony-stimulating factor stimulus	14158|207728
greenyellow	34	GO:0060315	negative regulation of ryanodine-sensitive calcium-release channel activity	GO|GO.BP	0.00929618	1	1	2	0.00555556	0.000430015	12.9194	364	360	0.333333	6	negative regulation of ryanodine-sensitive calcium-release channel activity	12373|68312
greenyellow	35	GO:0071313	cellular response to caffeine	GO|GO.BP	0.00929618	1	1	2	0.00555556	0.000430015	12.9194	364	360	0.333333	6	cellular response to caffeine	12373|68312
greenyellow	36	GO:0005787	signal peptidase complex	GO|GO.CC	0.00929618	1	1	2	0.00555556	0.000430015	12.9194	364	360	0.333333	6	signal peptidase complex	56529|66286
greenyellow	37	GO:0097427	microtubule bundle	GO|GO.CC	0.00929618	1	1	2	0.00555556	0.000430015	12.9194	364	360	0.333333	6	microtubule bundle	13728|67971
greenyellow	38	GO:0033365	protein localization to organelle	GO|GO.BP	0.00979483	1	1	30	0.0833333	0.0531069	1.56916	364	360	0.0404858	741	protein localization to organelle	11640|11651|16367|16650|18294|21454|23805|24069|52028|53611|54624|56428|59035|67105|67139|67145|69601|69773|73674|76688|77407|104416|107939|207728|212999|215015|217449|227738|229521|230597
greenyellow	39	GO:0038202	TORC1 signaling	GO|GO.BP	0.0098788	1	1	4	0.0111111	0.00236508	4.69798	364	360	0.121212	33	TORC1 signaling	72124|74370|80909|277854
greenyellow	40	GO:0043094	cellular metabolic compound salvage	GO|GO.BP	0.0104219	1	1	3	0.00833333	0.00129005	6.45972	364	360	0.166667	18	cellular metabolic compound salvage	11534|80914|216134
greenyellow	41	GO:0005881	cytoplasmic microtubule	GO|GO.CC	0.0107081	1	1	5	0.0138889	0.0037268	3.72676	364	360	0.0961538	52	cytoplasmic microtubule	20975|23805|76707|77521|109815
greenyellow	42	GO:0006810	transport	GO|GO.BP	0.0112634	1	1	109	0.302778	0.249194	1.21503	364	360	0.0313489	3477	transport	(More than 50 overlapping genes)
greenyellow	43	GO:2001021	negative regulation of response to DNA damage stimulus	GO|GO.BP	0.0115802	1	1	5	0.0138889	0.00379847	3.65645	364	360	0.0943396	53	negative regulation of response to DNA damage stimulus	18294|22070|69807|108138|108937
greenyellow	44	GO:0072594	establishment of protein localization to organelle	GO|GO.BP	0.0120185	1	1	21	0.0583333	0.0341145	1.70993	364	360	0.0441176	476	establishment of protein localization to organelle	11640|11651|16650|18294|21454|23805|24069|53611|56428|67105|67145|69601|69773|73674|104416|107939|207728|212999|215015|227738|230597
greenyellow	45	GO:0005248	voltage-gated sodium channel activity	GO|GO.MF	0.0121431	1	1	3	0.00833333	0.00136171	6.11974	364	360	0.157895	19	voltage-gated sodium channel activity	15168|72821|239556
greenyellow	46	GO:0042308	negative regulation of protein import into nucleus	GO|GO.BP	0.0124993	1	1	5	0.0138889	0.00387013	3.58873	364	360	0.0925926	54	negative regulation of protein import into nucleus	11640|23805|24069|69601|207728
greenyellow	47	GO:1904590	negative regulation of protein import	GO|GO.BP	0.0124993	1	1	5	0.0138889	0.00387013	3.58873	364	360	0.0925926	54	negative regulation of protein import	11640|23805|24069|69601|207728
greenyellow	48	GO:0071415	cellular response to purine-containing compound	GO|GO.BP	0.0127939	1	1	2	0.00555556	0.000501684	11.0738	364	360	0.285714	7	cellular response to purine-containing compound	12373|68312
greenyellow	49	GO:0071888	macrophage apoptotic process	GO|GO.BP	0.0127939	1	1	2	0.00555556	0.000501684	11.0738	364	360	0.285714	7	macrophage apoptotic process	21454|109815
greenyellow	50	GO:2000109	regulation of macrophage apoptotic process	GO|GO.BP	0.0127939	1	1	2	0.00555556	0.000501684	11.0738	364	360	0.285714	7	regulation of macrophage apoptotic process	21454|109815
grey	1	GO:0036297	interstrand cross-link repair	GO|GO.BP	8.08e-05	1	0.0608646	7	0.00771775	0.00129005	5.98254	930	907	0.388889	18	interstrand cross-link repair	19361|19362|19364|50505|55947|74335|140917
grey	2	GO:0000800	lateral element	GO|GO.CC	0.000141707	1	0.0952749	6	0.00661521	0.00100337	6.59301	930	907	0.428571	14	lateral element	12144|19361|20962|22445|27083|50878
grey	3	GO:0006302	double-strand break repair	GO|GO.BP	0.00026993	1	0.15529	23	0.0253583	0.0114671	2.2114	930	907	0.14375	160	double-strand break repair	12144|12649|18968|19361|19362|19364|19691|21853|50505|50883|55947|66634|68067|70620|74335|75686|76915|104721|109275|117599|140917|237211|327762
grey	4	GO:0030538	embryonic genitalia morphogenesis	GO|GO.BP	0.000273826	1	0.156398	3	0.00330761	0.000215008	15.3837	930	907	1	3	embryonic genitalia morphogenesis	14165|21414|21416
grey	5	GO:1905168	positive regulation of double-strand break repair via homologous recombination	GO|GO.BP	0.000273826	1	0.156398	3	0.00330761	0.000215008	15.3837	930	907	1	3	positive regulation of double-strand break repair via homologous recombination	12144|68067|237211
grey	6	GO:0044272	sulfur compound biosynthetic process	GO|GO.BP	0.000343613	1	0.185103	15	0.016538	0.00609188	2.71477	930	907	0.176471	85	sulfur compound biosynthetic process	14043|14598|21416|27402|56773|60322|60525|79464|93840|107869|108645|234356|242585|270076|280645
grey	7	GO:0006335	DNA replication-dependent nucleosome assembly	GO|GO.BP	0.000493212	1	0.243444	6	0.00661521	0.00121838	5.42953	930	907	0.352941	17	DNA replication-dependent nucleosome assembly	66403|66929|97122|319149|319155|319161
grey	8	GO:0034723	DNA replication-dependent nucleosome organization	GO|GO.BP	0.000493212	1	0.243444	6	0.00661521	0.00121838	5.42953	930	907	0.352941	17	DNA replication-dependent nucleosome organization	66403|66929|97122|319149|319155|319161
grey	9	GO:0010569	regulation of double-strand break repair via homologous recombination	GO|GO.BP	0.000623074	1	0.281203	7	0.00771775	0.00172006	4.48691	930	907	0.291667	24	regulation of double-strand break repair via homologous recombination	12144|12649|19361|19362|68067|117599|237211
grey	10	GO:1990414	replication-born double-strand break repair via sister chromatid exchange	GO|GO.BP	0.00104207	1	0.406153	3	0.00330761	0.000286677	11.5378	930	907	0.75	4	replication-born double-strand break repair via sister chromatid exchange	12144|19361|237211
grey	11	GO:2000781	positive regulation of double-strand break repair	GO|GO.BP	0.00140147	1	0.496092	5	0.00551268	0.00100337	5.49417	930	907	0.357143	14	positive regulation of double-strand break repair	12144|21853|68067|75686|237211
grey	12	GO:2000779	regulation of double-strand break repair	GO|GO.BP	0.00151082	1	0.524429	9	0.00992282	0.00308178	3.21984	930	907	0.209302	43	regulation of double-strand break repair	12144|12649|19361|19362|21853|68067|75686|117599|237211
grey	13	GO:0007127	meiosis I	GO|GO.BP	0.00170051	1	0.564261	12	0.0132304	0.00501684	2.6372	930	907	0.171429	70	meiosis I	12448|13206|19361|19364|20437|20962|50505|50878|67141|72787|74335|76915
grey	14	GO:0006336	DNA replication-independent nucleosome assembly	GO|GO.BP	0.00224713	1	0.676968	6	0.00661521	0.00157672	4.19555	930	907	0.272727	22	DNA replication-independent nucleosome assembly	66403|66929|70645|97122|319155|319161
grey	15	GO:0140097	catalytic activity, acting on DNA	GO|GO.MF	0.00233902	1	0.692557	20	0.0220507	0.0110371	1.99788	930	907	0.12987	154	catalytic activity, acting on DNA	12144|13419|17220|18968|19361|19364|19691|26447|50505|55947|68058|69694|74335|80905|104721|117599|140917|218630|327762|408022
grey	16	GO:0072757	cellular response to camptothecin	GO|GO.BP	0.00247898	1	0.717427	3	0.00330761	0.000358346	9.23021	930	907	0.6	5	cellular response to camptothecin	12144|19361|237211
grey	17	GO:0000150	recombinase activity	GO|GO.MF	0.00247898	1	0.717427	3	0.00330761	0.000358346	9.23021	930	907	0.6	5	recombinase activity	19361|19364|74335
grey	18	GO:0007080	mitotic metaphase plate congression	GO|GO.BP	0.00260378	1	0.732756	7	0.00771775	0.00215007	3.58953	930	907	0.233333	30	mitotic metaphase plate congression	52023|52276|56208|59014|68942|110033|116733
grey	19	GO:0018065	protein-cofactor linkage	GO|GO.BP	0.00271344	1	0.749599	4	0.00441014	0.000716692	6.15347	930	907	0.4	10	protein-cofactor linkage	70316|79464|107869|623661
grey	20	GO:0034724	DNA replication-independent nucleosome organization	GO|GO.BP	0.00287529	1	0.777416	6	0.00661521	0.00164839	4.01313	930	907	0.26087	23	DNA replication-independent nucleosome organization	66403|66929|70645|97122|319155|319161
grey	21	GO:0030166	proteoglycan biosynthetic process	GO|GO.BP	0.00312612	1	0.809401	8	0.00882029	0.0027951	3.15563	930	907	0.205128	39	proteoglycan biosynthetic process	11595|14043|21416|60322|93840|234356|242585|280645
grey	22	GO:0004520	endodeoxyribonuclease activity	GO|GO.MF	0.00317769	1	0.816735	7	0.00771775	0.00222174	3.47373	930	907	0.225806	31	endodeoxyribonuclease activity	13419|19361|19364|50505|69694|74335|327762
grey	23	GO:0009108	coenzyme biosynthetic process	GO|GO.BP	0.00354797	1	0.87881	13	0.014333	0.00616355	2.32544	930	907	0.151163	86	coenzyme biosynthetic process	13361|14450|14528|27402|56738|60525|66454|78914|79464|108645|225994|270076|319945
grey	24	GO:0006281	DNA repair	GO|GO.BP	0.00370838	1	0.895852	39	0.0429989	0.027521	1.56241	930	907	0.101562	384	DNA repair	12006|12144|12649|14087|14088|14165|14884|18968|19356|19361|19362|19364|19691|20962|21853|26447|50505|50883|55947|66403|66634|67030|68058|68067|70620|74335|75686|76915|80905|104721|109275|110033|117599|140917|218630|235441|237211|327762|408022
grey	25	GO:0005777	peroxisome	GO|GO.CC	0.00380908	1	0.911362	17	0.0187431	0.00917365	2.04315	930	907	0.132812	128	peroxisome	11666|12908|17527|20524|23986|26874|27281|67993|74147|80911|102632|103737|110959|210808|212503|217700|382077
grey	26	GO:0042579	microbody	GO|GO.CC	0.00380908	1	0.911362	17	0.0187431	0.00917365	2.04315	930	907	0.132812	128	microbody	11666|12908|17527|20524|23986|26874|27281|67993|74147|80911|102632|103737|110959|210808|212503|217700|382077
grey	27	GO:0008094	DNA-dependent ATPase activity	GO|GO.MF	0.00416521	1	0.957682	11	0.0121279	0.0048735	2.48854	930	907	0.161765	68	DNA-dependent ATPase activity	12144|14884|17220|19356|19361|19364|19691|68058|74335|117599|327762
grey	28	GO:0001546	preantral ovarian follicle growth	GO|GO.BP	0.00422116	1	0.964699	2	0.00220507	0.000143338	15.3837	930	907	1	2	preantral ovarian follicle growth	11705|66983
grey	29	GO:0002125	maternal aggressive behavior	GO|GO.BP	0.00422116	1	0.964699	2	0.00220507	0.000143338	15.3837	930	907	1	2	maternal aggressive behavior	11998|12919
grey	30	GO:0006565	L-serine catabolic process	GO|GO.BP	0.00422116	1	0.964699	2	0.00220507	0.000143338	15.3837	930	907	1	2	L-serine catabolic process	20425|231691
grey	31	GO:0035483	gastric emptying	GO|GO.BP	0.00422116	1	0.964699	2	0.00220507	0.000143338	15.3837	930	907	1	2	gastric emptying	58991|71111
grey	32	GO:0042727	flavin-containing compound biosynthetic process	GO|GO.BP	0.00422116	1	0.964699	2	0.00220507	0.000143338	15.3837	930	907	1	2	flavin-containing compound biosynthetic process	54391|319945
grey	33	GO:0048162	multi-layer follicle stage	GO|GO.BP	0.00422116	1	0.964699	2	0.00220507	0.000143338	15.3837	930	907	1	2	multi-layer follicle stage	11705|66983
grey	34	GO:0000802	transverse filament	GO|GO.CC	0.00422116	1	0.964699	2	0.00220507	0.000143338	15.3837	930	907	1	2	transverse filament	20962|50878
grey	35	GO:0005111	type 2 fibroblast growth factor receptor binding	GO|GO.MF	0.00422116	1	0.964699	2	0.00220507	0.000143338	15.3837	930	907	1	2	type 2 fibroblast growth factor receptor binding	14165|14172
grey	36	GO:0016979	lipoate-protein ligase activity	GO|GO.MF	0.00422116	1	0.964699	2	0.00220507	0.000143338	15.3837	930	907	1	2	lipoate-protein ligase activity	79464|623661
grey	37	GO:0035596	methylthiotransferase activity	GO|GO.MF	0.00422116	1	0.964699	2	0.00220507	0.000143338	15.3837	930	907	1	2	methylthiotransferase activity	66971|68916
grey	38	GO:0050497	transferase activity, transferring alkylthio groups	GO|GO.MF	0.00422116	1	0.964699	2	0.00220507	0.000143338	15.3837	930	907	1	2	transferase activity, transferring alkylthio groups	66971|68916
grey	39	GO:0004536	deoxyribonuclease activity	GO|GO.MF	0.00446723	1	0.989041	9	0.00992282	0.00358346	2.76906	930	907	0.18	50	deoxyribonuclease activity	13419|19361|19364|50505|55947|69694|74335|140917|327762
grey	40	GO:0035590	purinergic nucleotide receptor signaling pathway	GO|GO.BP	0.00471862	1	1	3	0.00330761	0.000430015	7.69184	930	907	0.5	6	purinergic nucleotide receptor signaling pathway	18438|18441|140795
grey	41	GO:0042148	strand invasion	GO|GO.BP	0.00471862	1	1	3	0.00330761	0.000430015	7.69184	930	907	0.5	6	strand invasion	19361|19364|74335
grey	42	GO:0045144	meiotic sister chromatid segregation	GO|GO.BP	0.00471862	1	1	3	0.00330761	0.000430015	7.69184	930	907	0.5	6	meiotic sister chromatid segregation	20962|50878|66934
grey	43	GO:0046654	tetrahydrofolate biosynthetic process	GO|GO.BP	0.00471862	1	1	3	0.00330761	0.000430015	7.69184	930	907	0.5	6	tetrahydrofolate biosynthetic process	13361|14450|14528
grey	44	GO:1901563	response to camptothecin	GO|GO.BP	0.00471862	1	1	3	0.00330761	0.000430015	7.69184	930	907	0.5	6	response to camptothecin	12144|19361|237211
grey	45	GO:0016670	oxidoreductase activity, acting on a sulfur group of donors, oxygen as acceptor	GO|GO.MF	0.00471862	1	1	3	0.00330761	0.000430015	7.69184	930	907	0.5	6	oxidoreductase activity, acting on a sulfur group of donors, oxygen as acceptor	104009|227638|240334
grey	46	GO:0004519	endonuclease activity	GO|GO.MF	0.00479234	1	1	13	0.014333	0.00637856	2.24705	930	907	0.146067	89	endonuclease activity	13419|14000|19361|19364|50505|54364|69694|72416|74335|76265|83703|212442|327762
grey	47	GO:0004518	nuclease activity	GO|GO.MF	0.00488848	1	1	19	0.0209482	0.0109654	1.91039	930	907	0.124183	153	nuclease activity	13419|14000|18968|19361|19364|50505|54364|55947|56045|56463|69694|72416|74335|76265|83703|104721|140917|212442|327762
grey	48	GO:0000795	synaptonemal complex	GO|GO.CC	0.00554997	1	1	6	0.00661521	0.0018634	3.55008	930	907	0.230769	26	synaptonemal complex	12144|19361|20962|22445|27083|50878
grey	49	GO:0099086	synaptonemal structure	GO|GO.CC	0.00554997	1	1	6	0.00661521	0.0018634	3.55008	930	907	0.230769	26	synaptonemal structure	12144|19361|20962|22445|27083|50878
grey	50	GO:0000729	DNA double-strand break processing	GO|GO.BP	0.00576001	1	1	4	0.00441014	0.00086003	5.12789	930	907	0.333333	12	DNA double-strand break processing	12144|70620|117599|327762
grey60	1	GO:0048729	tissue morphogenesis	GO|GO.BP	0.000376304	1	0.197996	17	0.0880829	0.0344729	2.55514	195	193	0.035343	481	tissue morphogenesis	12043|12614|13857|15234|15245|16542|18021|20563|21407|21924|22388|30931|50493|69847|105782|242022|243905
grey60	2	GO:0045852	pH elevation	GO|GO.BP	0.00056584	1	0.26404	2	0.0103627	0.000215008	48.1969	195	193	0.666667	3	pH elevation	12043|171429
grey60	3	GO:0051454	intracellular pH elevation	GO|GO.BP	0.00056584	1	0.26404	2	0.0103627	0.000215008	48.1969	195	193	0.666667	3	intracellular pH elevation	12043|171429
grey60	4	GO:0045019	negative regulation of nitric oxide biosynthetic process	GO|GO.BP	0.000847598	1	0.352361	3	0.015544	0.00100337	15.4919	195	193	0.214286	14	negative regulation of nitric oxide biosynthetic process	13857|18390|74682
grey60	5	GO:1904406	negative regulation of nitric oxide metabolic process	GO|GO.BP	0.000847598	1	0.352361	3	0.015544	0.00100337	15.4919	195	193	0.214286	14	negative regulation of nitric oxide metabolic process	13857|18390|74682
grey60	6	GO:0021747	cochlear nucleus development	GO|GO.BP	0.00112136	1	0.42467	2	0.0103627	0.000286677	36.1477	195	193	0.5	4	cochlear nucleus development	12043|105782
grey60	7	GO:0002009	morphogenesis of an epithelium	GO|GO.BP	0.00178998	1	0.580148	14	0.0725389	0.0295277	2.45664	195	193	0.0339806	412	morphogenesis of an epithelium	12043|12614|15234|15245|16542|18021|20563|21407|22388|30931|69847|105782|242022|243905
grey60	8	GO:0098887	neurotransmitter receptor transport, endosome to postsynaptic membrane	GO|GO.BP	0.00185192	1	0.595744	2	0.0103627	0.000358346	28.9181	195	193	0.4	5	neurotransmitter receptor transport, endosome to postsynaptic membrane	53869|105782
grey60	9	GO:0032991	macromolecular complex	GO|GO.CC	0.00192207	1	0.606992	77	0.398964	0.299577	1.33176	195	193	0.0184211	4180	macromolecular complex	(More than 50 overlapping genes)
grey60	10	GO:0015791	polyol transport	GO|GO.BP	0.0027526	1	0.755585	2	0.0103627	0.000430015	24.0984	195	193	0.333333	6	polyol transport	53881|171429
grey60	11	GO:0099639	neurotransmitter receptor transport, endosome to plasma membrane	GO|GO.BP	0.0027526	1	0.755585	2	0.0103627	0.000430015	24.0984	195	193	0.333333	6	neurotransmitter receptor transport, endosome to plasma membrane	53869|105782
grey60	12	GO:0007020	microtubule nucleation	GO|GO.BP	0.00288409	1	0.777416	3	0.015544	0.00150505	10.3279	195	193	0.142857	21	microtubule nucleation	75991|104318|328580
grey60	13	GO:0031122	cytoplasmic microtubule organization	GO|GO.BP	0.00367909	1	0.892689	4	0.0207254	0.00329678	6.28655	195	193	0.0869565	46	cytoplasmic microtubule organization	53869|56398|75991|328580
grey60	14	GO:0034655	nucleobase-containing compound catabolic process	GO|GO.BP	0.00384838	1	0.919141	10	0.0518135	0.0189923	2.72813	195	193	0.0377358	265	nucleobase-containing compound catabolic process	18578|66446|71169|73158|83965|117149|230721|232791|241489|269523
grey60	15	GO:0031593	polyubiquitin modification-dependent protein binding	GO|GO.MF	0.00397851	1	0.927569	4	0.0207254	0.00336845	6.15279	195	193	0.0851064	47	polyubiquitin modification-dependent protein binding	19359|77559|235610|269523
grey60	16	GO:0009166	nucleotide catabolic process	GO|GO.BP	0.004294	1	0.973551	4	0.0207254	0.00344012	6.02461	195	193	0.0833333	48	nucleotide catabolic process	18578|83965|241489|269523
grey60	17	GO:0051225	spindle assembly	GO|GO.BP	0.0047397	1	1	5	0.0259067	0.00566187	4.57565	195	193	0.0632911	79	spindle assembly	16569|53869|71909|104318|328580
grey60	18	GO:1901700	response to oxygen-containing compound	GO|GO.BP	0.00503098	1	1	24	0.124352	0.0708808	1.75439	195	193	0.0242669	989	response to oxygen-containing compound	12043|13857|15234|17025|18390|18578|18710|19268|20563|22278|23921|50493|50915|56089|73158|75747|83383|117149|171429|227619|237362|246257|268857|268860
grey60	19	GO:0099638	endosome to plasma membrane protein transport	GO|GO.BP	0.00504529	1	1	2	0.0103627	0.000573353	18.0738	195	193	0.25	8	endosome to plasma membrane protein transport	53869|105782
grey60	20	GO:1901360	organic cyclic compound metabolic process	GO|GO.BP	0.00527263	1	1	78	0.404145	0.315129	1.28247	195	193	0.0177394	4397	organic cyclic compound metabolic process	(More than 50 overlapping genes)
grey60	21	GO:0031102	neuron projection regeneration	GO|GO.BP	0.00534076	1	1	4	0.0207254	0.00365513	5.67022	195	193	0.0784314	51	neuron projection regeneration	12043|15234|19268|259277
grey60	22	GO:0032870	cellular response to hormone stimulus	GO|GO.BP	0.00554094	1	1	12	0.0621762	0.0265893	2.33839	195	193	0.032345	371	cellular response to hormone stimulus	11928|18710|19268|22278|23921|50915|67890|75747|83383|171429|234959|237362
grey60	23	GO:0140030	modification-dependent protein binding	GO|GO.MF	0.0057011	1	1	6	0.0310881	0.00838529	3.70745	195	193	0.0512821	117	modification-dependent protein binding	19359|67773|77559|114642|235610|269523
grey60	24	GO:0045471	response to ethanol	GO|GO.BP	0.00572436	1	1	4	0.0207254	0.0037268	5.56118	195	193	0.0769231	52	response to ethanol	12043|17025|18390|268860
grey60	25	GO:2000378	negative regulation of reactive oxygen species metabolic process	GO|GO.BP	0.00572436	1	1	4	0.0207254	0.0037268	5.56118	195	193	0.0769231	52	negative regulation of reactive oxygen species metabolic process	12043|13857|18390|74682
grey60	26	GO:1903427	negative regulation of reactive oxygen species biosynthetic process	GO|GO.BP	0.00596877	1	1	3	0.015544	0.00193507	8.03282	195	193	0.111111	27	negative regulation of reactive oxygen species biosynthetic process	13857|18390|74682
grey60	27	GO:0022028	tangential migration from the subventricular zone to the olfactory bulb	GO|GO.BP	0.00642799	1	1	2	0.0103627	0.000645023	16.0656	195	193	0.222222	9	tangential migration from the subventricular zone to the olfactory bulb	18293|20563
grey60	28	GO:0005068	transmembrane receptor protein tyrosine kinase adaptor activity	GO|GO.MF	0.00642799	1	1	2	0.0103627	0.000645023	16.0656	195	193	0.222222	9	transmembrane receptor protein tyrosine kinase adaptor activity	14389|23921
grey60	29	GO:0044270	cellular nitrogen compound catabolic process	GO|GO.BP	0.0065239	1	1	10	0.0518135	0.0204974	2.52781	195	193	0.034965	286	cellular nitrogen compound catabolic process	18578|66446|71169|73158|83965|117149|230721|232791|241489|269523
grey60	30	GO:0009725	response to hormone	GO|GO.BP	0.00669852	1	1	14	0.0725389	0.0342579	2.11744	195	193	0.0292887	478	response to hormone	11928|12043|18710|19268|22278|23921|50915|67890|75747|77559|83383|171429|234959|237362
grey60	31	GO:0030971	receptor tyrosine kinase binding	GO|GO.MF	0.00698428	1	1	4	0.0207254	0.0039418	5.25784	195	193	0.0727273	55	receptor tyrosine kinase binding	14389|19268|23921|50915
grey60	32	GO:0046700	heterocycle catabolic process	GO|GO.BP	0.00700183	1	1	10	0.0518135	0.0207124	2.50157	195	193	0.0346021	289	heterocycle catabolic process	18578|66446|71169|73158|83965|117149|230721|232791|241489|269523
grey60	33	GO:0061138	morphogenesis of a branching epithelium	GO|GO.BP	0.00709343	1	1	7	0.0362694	0.0115387	3.14328	195	193	0.0434783	161	morphogenesis of a branching epithelium	12043|12614|15234|15245|16542|18021|20563
grey60	34	GO:0008286	insulin receptor signaling pathway	GO|GO.BP	0.00781749	1	1	5	0.0259067	0.00637856	4.06154	195	193	0.0561798	89	insulin receptor signaling pathway	18710|19268|23921|50915|75747
grey60	35	GO:0000338	protein deneddylation	GO|GO.BP	0.00796221	1	1	2	0.0103627	0.000716692	14.4591	195	193	0.2	10	protein deneddylation	30931|108679
grey60	36	GO:0021548	pons development	GO|GO.BP	0.00796221	1	1	2	0.0103627	0.000716692	14.4591	195	193	0.2	10	pons development	12043|105782
grey60	37	GO:0019439	aromatic compound catabolic process	GO|GO.BP	0.00803891	1	1	10	0.0518135	0.0211424	2.45069	195	193	0.0338983	295	aromatic compound catabolic process	18578|66446|71169|73158|83965|117149|230721|232791|241489|269523
grey60	38	GO:1901292	nucleoside phosphate catabolic process	GO|GO.BP	0.00841508	1	1	4	0.0207254	0.00415681	4.98589	195	193	0.0689655	58	nucleoside phosphate catabolic process	18578|83965|241489|269523
grey60	39	GO:0097305	response to alcohol	GO|GO.BP	0.00856786	1	1	5	0.0259067	0.00652189	3.97227	195	193	0.0549451	91	response to alcohol	12043|17025|18390|73158|268860
grey60	40	GO:0010243	response to organonitrogen compound	GO|GO.BP	0.00865815	1	1	16	0.0829016	0.0427148	1.94081	195	193	0.0268456	596	response to organonitrogen compound	18390|18578|18710|19268|20563|22278|23921|30931|50915|73158|75747|171429|227619|237362|268860|269523
grey60	41	GO:0071417	cellular response to organonitrogen compound	GO|GO.BP	0.00880225	1	1	11	0.0569948	0.0247975	2.29841	195	193	0.0317919	346	cellular response to organonitrogen compound	18390|18578|18710|19268|20563|22278|23921|50915|73158|75747|171429
grey60	42	GO:0006101	citrate metabolic process	GO|GO.BP	0.00880949	1	1	3	0.015544	0.00222174	6.99632	195	193	0.0967742	31	citrate metabolic process	18293|66945|104112
grey60	43	GO:0006725	cellular aromatic compound metabolic process	GO|GO.BP	0.0094641	1	1	75	0.388601	0.307317	1.26449	195	193	0.0174907	4288	cellular aromatic compound metabolic process	(More than 50 overlapping genes)
grey60	44	GO:0043394	proteoglycan binding	GO|GO.MF	0.00962333	1	1	3	0.015544	0.00229341	6.77769	195	193	0.09375	32	proteoglycan binding	19268|20563|170731
grey60	45	GO:0000176	nuclear exosome (RNase complex)	GO|GO.CC	0.00964356	1	1	2	0.0103627	0.000788361	13.1446	195	193	0.181818	11	nuclear exosome (RNase complex)	66446|68533
grey60	46	GO:0045197	establishment or maintenance of epithelial cell apical/basal polarity	GO|GO.BP	0.0104796	1	1	3	0.015544	0.00236508	6.5723	195	193	0.0909091	33	establishment or maintenance of epithelial cell apical/basal polarity	21407|22388|105782
grey60	47	GO:0070570	regulation of neuron projection regeneration	GO|GO.BP	0.0104796	1	1	3	0.015544	0.00236508	6.5723	195	193	0.0909091	33	regulation of neuron projection regeneration	15234|19268|259277
grey60	48	GO:1901361	organic cyclic compound catabolic process	GO|GO.BP	0.0106901	1	1	10	0.0518135	0.0220741	2.34725	195	193	0.0324675	308	organic cyclic compound catabolic process	18578|66446|71169|73158|83965|117149|230721|232791|241489|269523
grey60	49	GO:1902494	catalytic complex	GO|GO.CC	0.0108209	1	1	27	0.139896	0.0880814	1.58826	195	193	0.0219691	1229	catalytic complex	11928|13194|17025|18293|18710|19359|20227|22278|50524|66446|66945|67773|68533|68988|69792|70470|71902|76901|77505|170787|208884|233040|234309|234959|268860|269523|381802
grey60	50	GO:0048754	branching morphogenesis of an epithelial tube	GO|GO.BP	0.0111816	1	1	6	0.0310881	0.00967534	3.21313	195	193	0.0444444	135	branching morphogenesis of an epithelial tube	12043|12614|15245|16542|18021|20563
lightcyan	1	GO:0006457	protein folding	GO|GO.BP	9.06e-10	0.000859368	2.98e-06	17	0.0674603	0.0103204	6.53662	255	252	0.118056	144	protein folding	12304|12317|12461|12465|12955|14228|14827|15481|15505|15507|15516|22027|58233|66917|68816|71853|320011
lightcyan	2	GO:0051082	unfolded protein binding	GO|GO.MF	9.47e-08	0.089864	0.00018265	11	0.0436508	0.00537519	8.12079	255	252	0.146667	75	unfolded protein binding	12317|12461|12465|12955|14828|15481|15516|22027|58233|193740|320011
lightcyan	3	GO:0034663	endoplasmic reticulum chaperone complex	GO|GO.CC	4.32e-07	0.410103	0.000720743	5	0.0198413	0.000716692	27.6845	255	252	0.5	10	endoplasmic reticulum chaperone complex	12304|14828|22027|64136|71853
lightcyan	4	GO:0044260	cellular macromolecule metabolic process	GO|GO.BP	6.56e-07	0.621869	0.00103818	148	0.587302	0.434817	1.35069	255	252	0.0243943	6067	cellular macromolecule metabolic process	(More than 50 overlapping genes)
lightcyan	5	GO:0061077	chaperone-mediated protein folding	GO|GO.BP	7.49e-07	0.710243	0.00116816	9	0.0357143	0.00408514	8.74248	255	252	0.157895	57	chaperone-mediated protein folding	12304|12317|12461|12465|14228|15481|15505|15507|66917
lightcyan	6	GO:0005790	smooth endoplasmic reticulum	GO|GO.CC	1.32e-06	1	0.00192058	7	0.0277778	0.00229341	12.112	255	252	0.21875	32	smooth endoplasmic reticulum	12304|12317|14827|14828|22027|71853|100037258
lightcyan	7	GO:0003723	RNA binding	GO|GO.MF	1.35e-06	1	0.00195541	52	0.206349	0.105139	1.96264	255	252	0.0354465	1467	RNA binding	(More than 50 overlapping genes)
lightcyan	8	GO:0043170	macromolecule metabolic process	GO|GO.BP	1.35e-06	1	0.00195541	154	0.611111	0.463055	1.31974	255	252	0.0238353	6461	macromolecule metabolic process	(More than 50 overlapping genes)
lightcyan	9	GO:0051171	regulation of nitrogen compound metabolic process	GO|GO.BP	2.02e-06	1	0.0027389	110	0.436508	0.298574	1.46198	255	252	0.0264042	4166	regulation of nitrogen compound metabolic process	(More than 50 overlapping genes)
lightcyan	10	GO:0060255	regulation of macromolecule metabolic process	GO|GO.BP	2.55e-06	1	0.00331848	112	0.444444	0.307174	1.44688	255	252	0.0261316	4286	regulation of macromolecule metabolic process	(More than 50 overlapping genes)
lightcyan	11	GO:0051172	negative regulation of nitrogen compound metabolic process	GO|GO.BP	2.6e-06	1	0.00336512	58	0.230159	0.125564	1.83299	255	252	0.033105	1752	negative regulation of nitrogen compound metabolic process	(More than 50 overlapping genes)
lightcyan	12	GO:0003676	nucleic acid binding	GO|GO.MF	2.95e-06	1	0.00375755	82	0.325397	0.203182	1.6015	255	252	0.0289242	2835	nucleic acid binding	(More than 50 overlapping genes)
lightcyan	13	GO:0080090	regulation of primary metabolic process	GO|GO.BP	3.89e-06	1	0.00477491	111	0.440476	0.306027	1.43934	255	252	0.0259953	4270	regulation of primary metabolic process	(More than 50 overlapping genes)
lightcyan	14	GO:0035966	response to topologically incorrect protein	GO|GO.BP	4.32e-06	1	0.00526352	11	0.0436508	0.00781194	5.5877	255	252	0.100917	109	response to topologically incorrect protein	14828|15505|15507|19246|22433|64136|64209|74840|208647|320011|100037258
lightcyan	15	GO:0010605	negative regulation of macromolecule metabolic process	GO|GO.BP	4.65e-06	1	0.00560922	60	0.238095	0.134093	1.7756	255	252	0.0320684	1871	negative regulation of macromolecule metabolic process	(More than 50 overlapping genes)
lightcyan	16	GO:0031072	heat shock protein binding	GO|GO.MF	4.73e-06	1	0.00568329	11	0.0436508	0.00788361	5.5369	255	252	0.1	110	heat shock protein binding	14228|15481|15516|20867|22042|58233|66890|66917|68598|70315|193740
lightcyan	17	GO:0006986	response to unfolded protein	GO|GO.BP	4.97e-06	1	0.00586237	10	0.0396825	0.00645023	6.15212	255	252	0.111111	90	response to unfolded protein	14828|15505|15507|19246|22433|64209|74840|208647|320011|100037258
lightcyan	18	GO:1903334	positive regulation of protein folding	GO|GO.BP	5.82e-06	1	0.0066871	3	0.0119048	0.000215008	55.369	255	252	1	3	positive regulation of protein folding	12304|14827|15481
lightcyan	19	GO:0031323	regulation of cellular metabolic process	GO|GO.BP	8.89e-06	1	0.00952538	112	0.444444	0.314699	1.41228	255	252	0.0255067	4391	regulation of cellular metabolic process	(More than 50 overlapping genes)
lightcyan	20	GO:0031324	negative regulation of cellular metabolic process	GO|GO.BP	1.36e-05	1	0.0138166	59	0.234127	0.135598	1.72662	255	252	0.0311839	1892	negative regulation of cellular metabolic process	(More than 50 overlapping genes)
lightcyan	21	GO:0019222	regulation of metabolic process	GO|GO.BP	1.4e-05	1	0.0141716	116	0.460317	0.33233	1.38512	255	252	0.0250162	4637	regulation of metabolic process	(More than 50 overlapping genes)
lightcyan	22	GO:0005788	endoplasmic reticulum lumen	GO|GO.CC	1.69e-05	1	0.0165658	7	0.0277778	0.00329678	8.42572	255	252	0.152174	46	endoplasmic reticulum lumen	12304|12317|14828|22027|71853|320011|100037258
lightcyan	23	GO:0097159	organic cyclic compound binding	GO|GO.MF	1.7e-05	1	0.0165867	110	0.436508	0.311474	1.40143	255	252	0.0253106	4346	organic cyclic compound binding	(More than 50 overlapping genes)
lightcyan	24	GO:0006807	nitrogen compound metabolic process	GO|GO.BP	1.77e-05	1	0.0171759	158	0.626984	0.496524	1.26275	255	252	0.022806	6928	nitrogen compound metabolic process	(More than 50 overlapping genes)
lightcyan	25	GO:0010556	regulation of macromolecule biosynthetic process	GO|GO.BP	1.82e-05	1	0.0175609	81	0.321429	0.209346	1.5354	255	252	0.0277302	2921	regulation of macromolecule biosynthetic process	(More than 50 overlapping genes)
lightcyan	26	GO:0033554	cellular response to stress	GO|GO.BP	2.31e-05	1	0.0216016	47	0.186508	0.100839	1.84957	255	252	0.0334044	1407	cellular response to stress	11991|12053|12304|12317|12454|12696|12955|14375|14827|14828|15505|15507|18626|19099|19246|20807|22027|22433|22591|24128|29810|54601|56515|59029|64136|64209|66131|66409|66917|67956|68114|68350|71853|78926|99982|107045|110052|193740|208647|211651|224344|225280|229317|269295|320011|329679|100037258
lightcyan	27	GO:0009892	negative regulation of metabolic process	GO|GO.BP	2.8e-05	1	0.0253054	62	0.246032	0.148499	1.6568	255	252	0.0299228	2072	negative regulation of metabolic process	(More than 50 overlapping genes)
lightcyan	28	GO:0090304	nucleic acid metabolic process	GO|GO.BP	2.95e-05	1	0.0264615	96	0.380952	0.264459	1.4405	255	252	0.0260163	3690	nucleic acid metabolic process	(More than 50 overlapping genes)
lightcyan	29	GO:1901363	heterocyclic compound binding	GO|GO.MF	3.14e-05	1	0.0279014	108	0.428571	0.308177	1.39066	255	252	0.0251163	4300	heterocyclic compound binding	(More than 50 overlapping genes)
lightcyan	30	GO:0044238	primary metabolic process	GO|GO.BP	4.29e-05	1	0.036015	163	0.646825	0.5234	1.23581	255	252	0.0223196	7303	primary metabolic process	(More than 50 overlapping genes)
lightcyan	31	GO:0070013	intracellular organelle lumen	GO|GO.CC	4.5e-05	1	0.0374582	85	0.337302	0.228338	1.4772	255	252	0.0266792	3186	intracellular organelle lumen	(More than 50 overlapping genes)
lightcyan	32	GO:0031974	membrane-enclosed lumen	GO|GO.CC	4.61e-05	1	0.0380596	85	0.337302	0.228481	1.47628	255	252	0.0266625	3188	membrane-enclosed lumen	(More than 50 overlapping genes)
lightcyan	33	GO:0043233	organelle lumen	GO|GO.CC	4.61e-05	1	0.0380596	85	0.337302	0.228481	1.47628	255	252	0.0266625	3188	organelle lumen	(More than 50 overlapping genes)
lightcyan	34	GO:2000112	regulation of cellular macromolecule biosynthetic process	GO|GO.BP	4.96e-05	1	0.0406201	78	0.309524	0.204759	1.51165	255	252	0.0273014	2857	regulation of cellular macromolecule biosynthetic process	(More than 50 overlapping genes)
lightcyan	35	GO:0009266	response to temperature stimulus	GO|GO.BP	5.07e-05	1	0.0412513	10	0.0396825	0.00838529	4.7324	255	252	0.0854701	117	response to temperature stimulus	12696|13371|15511|19652|29810|58233|66917|101739|193740|100037258
lightcyan	36	GO:0005634	nucleus	GO|GO.CC	5.68e-05	1	0.0456019	129	0.511905	0.390955	1.30937	255	252	0.023648	5455	nucleus	(More than 50 overlapping genes)
lightcyan	37	GO:0051087	chaperone binding	GO|GO.MF	6.01e-05	1	0.0479105	8	0.031746	0.00537519	5.90603	255	252	0.106667	75	chaperone binding	20867|22042|29810|58233|64136|217737|329679|100037258
lightcyan	38	GO:0006139	nucleobase-containing compound metabolic process	GO|GO.BP	6.09e-05	1	0.0484233	104	0.412698	0.298	1.38489	255	252	0.025012	4158	nucleobase-containing compound metabolic process	(More than 50 overlapping genes)
lightcyan	39	GO:0043066	negative regulation of apoptotic process	GO|GO.BP	6.72e-05	1	0.0521338	28	0.111111	0.0501684	2.21476	255	252	0.04	700	negative regulation of apoptotic process	12053|12537|12804|12955|14200|14828|15481|15505|15507|15511|15516|16443|17975|18813|19099|19246|19777|20439|21380|22027|22433|29810|56086|64209|70237|99982|171580|100037258
lightcyan	40	GO:0030968	endoplasmic reticulum unfolded protein response	GO|GO.BP	7.91e-05	1	0.0598581	7	0.0277778	0.00415681	6.68247	255	252	0.12069	58	endoplasmic reticulum unfolded protein response	14828|19246|22433|64209|208647|320011|100037258
lightcyan	41	GO:0019219	regulation of nucleobase-containing compound metabolic process	GO|GO.BP	8.76e-05	1	0.0646862	79	0.313492	0.211567	1.48176	255	252	0.0267615	2952	regulation of nucleobase-containing compound metabolic process	(More than 50 overlapping genes)
lightcyan	42	GO:0031326	regulation of cellular biosynthetic process	GO|GO.BP	9.33e-05	1	0.0677155	81	0.321429	0.218878	1.46853	255	252	0.0265226	3054	regulation of cellular biosynthetic process	(More than 50 overlapping genes)
lightcyan	43	GO:0043069	negative regulation of programmed cell death	GO|GO.BP	9.66e-05	1	0.0697191	28	0.111111	0.0512435	2.1683	255	252	0.0391608	715	negative regulation of programmed cell death	12053|12537|12804|12955|14200|14828|15481|15505|15507|15511|15516|16443|17975|18813|19099|19246|19777|20439|21380|22027|22433|29810|56086|64209|70237|99982|171580|100037258
lightcyan	44	GO:0035967	cellular response to topologically incorrect protein	GO|GO.BP	0.000114	1	0.0804075	8	0.031746	0.00587687	5.40186	255	252	0.097561	82	cellular response to topologically incorrect protein	14828|19246|22433|64136|64209|208647|320011|100037258
lightcyan	45	GO:2001243	negative regulation of intrinsic apoptotic signaling pathway	GO|GO.BP	0.000114	1	0.0804075	8	0.031746	0.00587687	5.40186	255	252	0.097561	82	negative regulation of intrinsic apoptotic signaling pathway	15505|15507|19099|19246|19777|22433|64209|99982
lightcyan	46	GO:0071704	organic substance metabolic process	GO|GO.BP	0.000129459	1	0.0886736	166	0.65873	0.544327	1.21017	255	252	0.0218565	7595	organic substance metabolic process	(More than 50 overlapping genes)
lightcyan	47	GO:0006725	cellular aromatic compound metabolic process	GO|GO.BP	0.000136765	1	0.0926748	105	0.416667	0.307317	1.35582	255	252	0.0244869	4288	cellular aromatic compound metabolic process	(More than 50 overlapping genes)
lightcyan	48	GO:0034620	cellular response to unfolded protein	GO|GO.BP	0.000149	1	0.098709	7	0.0277778	0.00458683	6.05599	255	252	0.109375	64	cellular response to unfolded protein	14828|19246|22433|64209|208647|320011|100037258
lightcyan	49	GO:0046483	heterocycle metabolic process	GO|GO.BP	0.000157553	1	0.103723	104	0.412698	0.304666	1.35459	255	252	0.0244648	4251	heterocycle metabolic process	(More than 50 overlapping genes)
lightcyan	50	GO:0009889	regulation of biosynthetic process	GO|GO.BP	0.00015914	1	0.104478	81	0.321429	0.222246	1.44627	255	252	0.0261206	3101	regulation of biosynthetic process	(More than 50 overlapping genes)
lightcyan1	1	GO:0019003	GDP binding	GO|GO.MF	0.000405907	1	0.208597	3	0.0857143	0.00415681	20.6202	35	35	0.0517241	58	GDP binding	19330|72065|271457
lightcyan1	2	GO:0001680	tRNA 3'-terminal CCA addition	GO|GO.BP	0.00250842	1	0.719077	1	0.0285714	7.17e-05	398.657	35	35	1	1	tRNA 3'-terminal CCA addition	70047
lightcyan1	3	GO:0046586	regulation of calcium-dependent cell-cell adhesion	GO|GO.BP	0.00250842	1	0.719077	1	0.0285714	7.17e-05	398.657	35	35	1	1	regulation of calcium-dependent cell-cell adhesion	16579
lightcyan1	4	GO:0046587	positive regulation of calcium-dependent cell-cell adhesion	GO|GO.BP	0.00250842	1	0.719077	1	0.0285714	7.17e-05	398.657	35	35	1	1	positive regulation of calcium-dependent cell-cell adhesion	16579
lightcyan1	5	GO:1902685	positive regulation of receptor localization to synapse	GO|GO.BP	0.00250842	1	0.719077	1	0.0285714	7.17e-05	398.657	35	35	1	1	positive regulation of receptor localization to synapse	53331
lightcyan1	6	GO:1905255	regulation of RNA binding transcription factor activity	GO|GO.BP	0.00250842	1	0.719077	1	0.0285714	7.17e-05	398.657	35	35	1	1	regulation of RNA binding transcription factor activity	98415
lightcyan1	7	GO:1990180	mitochondrial tRNA 3'-end processing	GO|GO.BP	0.00250842	1	0.719077	1	0.0285714	7.17e-05	398.657	35	35	1	1	mitochondrial tRNA 3'-end processing	70047
lightcyan1	8	GO:1990968	modulation by host of RNA binding by virus	GO|GO.BP	0.00250842	1	0.719077	1	0.0285714	7.17e-05	398.657	35	35	1	1	modulation by host of RNA binding by virus	98415
lightcyan1	9	GO:1990969	modulation by host of viral RNA-binding transcription factor activity	GO|GO.BP	0.00250842	1	0.719077	1	0.0285714	7.17e-05	398.657	35	35	1	1	modulation by host of viral RNA-binding transcription factor activity	98415
lightcyan1	10	GO:0070618	Grb2-Sos complex	GO|GO.CC	0.00250842	1	0.719077	1	0.0285714	7.17e-05	398.657	35	35	1	1	Grb2-Sos complex	20218
lightcyan1	11	GO:0004727	prenylated protein tyrosine phosphatase activity	GO|GO.MF	0.00250842	1	0.719077	1	0.0285714	7.17e-05	398.657	35	35	1	1	prenylated protein tyrosine phosphatase activity	19243
lightcyan1	12	GO:0004810	tRNA adenylyltransferase activity	GO|GO.MF	0.00250842	1	0.719077	1	0.0285714	7.17e-05	398.657	35	35	1	1	tRNA adenylyltransferase activity	70047
lightcyan1	13	GO:0009022	tRNA nucleotidyltransferase activity	GO|GO.MF	0.00250842	1	0.719077	1	0.0285714	7.17e-05	398.657	35	35	1	1	tRNA nucleotidyltransferase activity	70047
lightcyan1	14	GO:0047280	nicotinamide phosphoribosyltransferase activity	GO|GO.MF	0.00250842	1	0.719077	1	0.0285714	7.17e-05	398.657	35	35	1	1	nicotinamide phosphoribosyltransferase activity	59027
lightcyan1	15	GO:0052927	CTP:tRNA cytidylyltransferase activity	GO|GO.MF	0.00250842	1	0.719077	1	0.0285714	7.17e-05	398.657	35	35	1	1	CTP:tRNA cytidylyltransferase activity	70047
lightcyan1	16	GO:0052928	CTP:3'-cytidine-tRNA cytidylyltransferase activity	GO|GO.MF	0.00250842	1	0.719077	1	0.0285714	7.17e-05	398.657	35	35	1	1	CTP:3'-cytidine-tRNA cytidylyltransferase activity	70047
lightcyan1	17	GO:0052929	ATP:3'-cytidine-cytidine-tRNA adenylyltransferase activity	GO|GO.MF	0.00250842	1	0.719077	1	0.0285714	7.17e-05	398.657	35	35	1	1	ATP:3'-cytidine-cytidine-tRNA adenylyltransferase activity	70047
lightcyan1	18	GO:1990817	RNA adenylyltransferase activity	GO|GO.MF	0.00250842	1	0.719077	1	0.0285714	7.17e-05	398.657	35	35	1	1	RNA adenylyltransferase activity	70047
lightcyan1	19	GO:0055037	recycling endosome	GO|GO.CC	0.00266464	1	0.739786	3	0.0857143	0.00795528	10.7745	35	35	0.027027	111	recycling endosome	53331|72065|271457
lightcyan1	20	GO:0007113	endomitotic cell cycle	GO|GO.BP	0.00501073	1	1	1	0.0285714	0.000143338	199.329	35	35	0.5	2	endomitotic cell cycle	22200
lightcyan1	21	GO:0015917	aminophospholipid transport	GO|GO.BP	0.00501073	1	1	1	0.0285714	0.000143338	199.329	35	35	0.5	2	aminophospholipid transport	69981
lightcyan1	22	GO:0044868	modulation by host of viral molecular function	GO|GO.BP	0.00501073	1	1	1	0.0285714	0.000143338	199.329	35	35	0.5	2	modulation by host of viral molecular function	98415
lightcyan1	23	GO:0046833	positive regulation of RNA export from nucleus	GO|GO.BP	0.00501073	1	1	1	0.0285714	0.000143338	199.329	35	35	0.5	2	positive regulation of RNA export from nucleus	20218
lightcyan1	24	GO:0060382	regulation of DNA strand elongation	GO|GO.BP	0.00501073	1	1	1	0.0285714	0.000143338	199.329	35	35	0.5	2	regulation of DNA strand elongation	98415
lightcyan1	25	GO:0060701	negative regulation of ribonuclease activity	GO|GO.BP	0.00501073	1	1	1	0.0285714	0.000143338	199.329	35	35	0.5	2	negative regulation of ribonuclease activity	24015
lightcyan1	26	GO:0060702	negative regulation of endoribonuclease activity	GO|GO.BP	0.00501073	1	1	1	0.0285714	0.000143338	199.329	35	35	0.5	2	negative regulation of endoribonuclease activity	24015
lightcyan1	27	GO:0060800	regulation of cell differentiation involved in embryonic placenta development	GO|GO.BP	0.00501073	1	1	1	0.0285714	0.000143338	199.329	35	35	0.5	2	regulation of cell differentiation involved in embryonic placenta development	56274
lightcyan1	28	GO:0090149	mitochondrial membrane fission	GO|GO.BP	0.00501073	1	1	1	0.0285714	0.000143338	199.329	35	35	0.5	2	mitochondrial membrane fission	67453
lightcyan1	29	GO:0090646	mitochondrial tRNA processing	GO|GO.BP	0.00501073	1	1	1	0.0285714	0.000143338	199.329	35	35	0.5	2	mitochondrial tRNA processing	70047
lightcyan1	30	GO:0031372	UBC13-MMS2 complex	GO|GO.CC	0.00501073	1	1	1	0.0285714	0.000143338	199.329	35	35	0.5	2	UBC13-MMS2 complex	93765
lightcyan1	31	GO:0035370	UBC13-UEV1A complex	GO|GO.CC	0.00501073	1	1	1	0.0285714	0.000143338	199.329	35	35	0.5	2	UBC13-UEV1A complex	93765
lightcyan1	32	GO:0098842	postsynaptic early endosome	GO|GO.CC	0.00501073	1	1	1	0.0285714	0.000143338	199.329	35	35	0.5	2	postsynaptic early endosome	271457
lightcyan1	33	GO:0004514	nicotinate-nucleotide diphosphorylase (carboxylating) activity	GO|GO.MF	0.00501073	1	1	1	0.0285714	0.000143338	199.329	35	35	0.5	2	nicotinate-nucleotide diphosphorylase (carboxylating) activity	59027
lightcyan1	34	GO:0019781	NEDD8 activating enzyme activity	GO|GO.MF	0.00501073	1	1	1	0.0285714	0.000143338	199.329	35	35	0.5	2	NEDD8 activating enzyme activity	22200
lightcyan1	35	GO:0060698	endoribonuclease inhibitor activity	GO|GO.MF	0.00501073	1	1	1	0.0285714	0.000143338	199.329	35	35	0.5	2	endoribonuclease inhibitor activity	24015
lightcyan1	36	GO:0097367	carbohydrate derivative binding	GO|GO.MF	0.00746002	1	1	10	0.285714	0.122268	2.33679	35	35	0.00586167	1706	carbohydrate derivative binding	19330|22200|24015|56274|70047|70425|72065|74245|93765|271457
lightcyan1	37	GO:0000963	mitochondrial RNA processing	GO|GO.BP	0.00750694	1	1	1	0.0285714	0.000215008	132.886	35	35	0.333333	3	mitochondrial RNA processing	70047
lightcyan1	38	GO:0000965	mitochondrial RNA 3'-end processing	GO|GO.BP	0.00750694	1	1	1	0.0285714	0.000215008	132.886	35	35	0.333333	3	mitochondrial RNA 3'-end processing	70047
lightcyan1	39	GO:0019045	latent virus replication	GO|GO.BP	0.00750694	1	1	1	0.0285714	0.000215008	132.886	35	35	0.333333	3	latent virus replication	98415
lightcyan1	40	GO:0019046	release from viral latency	GO|GO.BP	0.00750694	1	1	1	0.0285714	0.000215008	132.886	35	35	0.333333	3	release from viral latency	98415
lightcyan1	41	GO:0032241	positive regulation of nucleobase-containing compound transport	GO|GO.BP	0.00750694	1	1	1	0.0285714	0.000215008	132.886	35	35	0.333333	3	positive regulation of nucleobase-containing compound transport	20218
lightcyan1	42	GO:0060699	regulation of endoribonuclease activity	GO|GO.BP	0.00750694	1	1	1	0.0285714	0.000215008	132.886	35	35	0.333333	3	regulation of endoribonuclease activity	24015
lightcyan1	43	GO:0060700	regulation of ribonuclease activity	GO|GO.BP	0.00750694	1	1	1	0.0285714	0.000215008	132.886	35	35	0.333333	3	regulation of ribonuclease activity	24015
lightcyan1	44	GO:1902683	regulation of receptor localization to synapse	GO|GO.BP	0.00750694	1	1	1	0.0285714	0.000215008	132.886	35	35	0.333333	3	regulation of receptor localization to synapse	53331
lightcyan1	45	GO:2000286	receptor internalization involved in canonical Wnt signaling pathway	GO|GO.BP	0.00750694	1	1	1	0.0285714	0.000215008	132.886	35	35	0.333333	3	receptor internalization involved in canonical Wnt signaling pathway	271457
lightcyan1	46	GO:0016939	kinesin II complex	GO|GO.CC	0.00750694	1	1	1	0.0285714	0.000215008	132.886	35	35	0.333333	3	kinesin II complex	16579
lightcyan1	47	GO:0031417	NatC complex	GO|GO.CC	0.00750694	1	1	1	0.0285714	0.000215008	132.886	35	35	0.333333	3	NatC complex	70646
lightcyan1	48	GO:0098559	cytoplasmic side of early endosome membrane	GO|GO.CC	0.00750694	1	1	1	0.0285714	0.000215008	132.886	35	35	0.333333	3	cytoplasmic side of early endosome membrane	271457
lightcyan1	49	GO:0008428	ribonuclease inhibitor activity	GO|GO.MF	0.00750694	1	1	1	0.0285714	0.000215008	132.886	35	35	0.333333	3	ribonuclease inhibitor activity	24015
lightcyan1	50	GO:0015247	aminophospholipid transporter activity	GO|GO.MF	0.00750694	1	1	1	0.0285714	0.000215008	132.886	35	35	0.333333	3	aminophospholipid transporter activity	69981
lightgreen	1	GO:0071625	vocalization behavior	GO|GO.BP	2.03e-05	1	0.0191459	4	0.0213904	0.000931699	22.9585	187	187	0.307692	13	vocalization behavior	13385|58234|210274|243961
lightgreen	2	GO:0030676	Rac guanyl-nucleotide exchange factor activity	GO|GO.MF	3.8e-05	1	0.0325282	4	0.0213904	0.00107504	19.8973	187	187	0.266667	15	Rac guanyl-nucleotide exchange factor activity	74018|219140|226970|545156
lightgreen	3	GO:0007268	chemical synaptic transmission	GO|GO.BP	5.01e-05	1	0.0408351	19	0.101604	0.0362646	2.80175	187	187	0.0375494	506	chemical synaptic transmission	12322|12669|12890|13385|14402|16504|18530|20743|58234|64085|74018|94090|110886|210274|243961|245666|319984|380702|545156
lightgreen	4	GO:0098916	anterograde trans-synaptic signaling	GO|GO.BP	5.01e-05	1	0.0408351	19	0.101604	0.0362646	2.80175	187	187	0.0375494	506	anterograde trans-synaptic signaling	12322|12669|12890|13385|14402|16504|18530|20743|58234|64085|74018|94090|110886|210274|243961|245666|319984|380702|545156
lightgreen	5	GO:0099537	trans-synaptic signaling	GO|GO.BP	5.15e-05	1	0.0417529	19	0.101604	0.0363363	2.79622	187	187	0.0374753	507	trans-synaptic signaling	12322|12669|12890|13385|14402|16504|18530|20743|58234|64085|74018|94090|110886|210274|243961|245666|319984|380702|545156
lightgreen	6	GO:0099536	synaptic signaling	GO|GO.BP	5.28e-05	1	0.0427983	19	0.101604	0.0364079	2.79072	187	187	0.0374016	508	synaptic signaling	12322|12669|12890|13385|14402|16504|18530|20743|58234|64085|74018|94090|110886|210274|243961|245666|319984|380702|545156
lightgreen	7	GO:0035176	social behavior	GO|GO.BP	0.00016303	1	0.106442	5	0.026738	0.0027951	9.56602	187	187	0.128205	39	social behavior	13385|58234|210274|243961|545156
lightgreen	8	GO:0051703	intraspecies interaction between organisms	GO|GO.BP	0.00016303	1	0.106442	5	0.026738	0.0027951	9.56602	187	187	0.128205	39	intraspecies interaction between organisms	13385|58234|210274|243961|545156
lightgreen	9	GO:0001662	behavioral fear response	GO|GO.BP	0.00020765	1	0.127732	5	0.026738	0.00293844	9.09939	187	187	0.121951	41	behavioral fear response	15550|58234|74018|110886|545156
lightgreen	10	GO:0002209	behavioral defense response	GO|GO.BP	0.000233172	1	0.139481	5	0.026738	0.0030101	8.88273	187	187	0.119048	42	behavioral defense response	15550|58234|74018|110886|545156
lightgreen	11	GO:0042596	fear response	GO|GO.BP	0.000291305	1	0.163328	5	0.026738	0.00315344	8.47897	187	187	0.113636	44	fear response	15550|58234|74018|110886|545156
lightgreen	12	GO:0007215	glutamate receptor signaling pathway	GO|GO.BP	0.000318243	1	0.17411	6	0.0320856	0.00494517	6.48826	187	187	0.0869565	69	glutamate receptor signaling pathway	12322|13385|58234|81905|243961|545156
lightgreen	13	GO:0043235	receptor complex	GO|GO.CC	0.000409322	1	0.209897	11	0.0588235	0.0172723	3.40566	187	187	0.0456432	241	receptor complex	11477|13385|14402|16439|22034|81006|81905|110886|210274|243961|380702
lightgreen	14	GO:0035640	exploration behavior	GO|GO.BP	0.000430727	1	0.218278	4	0.0213904	0.00193507	11.0541	187	187	0.148148	27	exploration behavior	13385|15550|58234|210274
lightgreen	15	GO:0072578	neurotransmitter-gated ion channel clustering	GO|GO.BP	0.000476734	1	0.236662	3	0.0160428	0.00086003	18.6537	187	187	0.25	12	neurotransmitter-gated ion channel clustering	13385|15550|58234
lightgreen	16	GO:0030160	GKAP/Homer scaffold activity	GO|GO.MF	0.00053127	1	0.251621	2	0.0106952	0.000215008	49.7433	187	187	0.666667	3	GKAP/Homer scaffold activity	58234|243961
lightgreen	17	GO:0097109	neuroligin family protein binding	GO|GO.MF	0.00053127	1	0.251621	2	0.0106952	0.000215008	49.7433	187	187	0.666667	3	neuroligin family protein binding	13385|268534
lightgreen	18	GO:0008328	ionotropic glutamate receptor complex	GO|GO.CC	0.000532632	1	0.252141	5	0.026738	0.00358346	7.4615	187	187	0.1	50	ionotropic glutamate receptor complex	13385|81905|210274|243961|380702
lightgreen	19	GO:0098878	neurotransmitter receptor complex	GO|GO.CC	0.000584184	1	0.268766	5	0.026738	0.00365513	7.31519	187	187	0.0980392	51	neurotransmitter receptor complex	13385|81905|210274|243961|380702
lightgreen	20	GO:0048167	regulation of synaptic plasticity	GO|GO.BP	0.000748469	1	0.323779	9	0.0481283	0.0129721	3.71014	187	187	0.0497238	181	regulation of synaptic plasticity	12322|12890|13385|58234|210274|245666|319984|380702|545156
lightgreen	21	GO:0050808	synapse organization	GO|GO.BP	0.000795304	1	0.337876	11	0.0588235	0.0187057	3.14469	187	187	0.0421456	261	synapse organization	13385|15550|16979|20743|58234|64085|74018|210274|227580|243961|545156
lightgreen	22	GO:0035255	ionotropic glutamate receptor binding	GO|GO.MF	0.00083765	1	0.34945	4	0.0213904	0.00229341	9.32687	187	187	0.125	32	ionotropic glutamate receptor binding	13385|58234|210274|243961
lightgreen	23	GO:0045211	postsynaptic membrane	GO|GO.CC	0.000886307	1	0.362418	10	0.0534759	0.0160539	3.33103	187	187	0.0446429	224	postsynaptic membrane	12669|13385|14402|18530|58234|64085|81905|110886|210274|243961
lightgreen	24	GO:0051705	multi-organism behavior	GO|GO.BP	0.000976018	1	0.386927	5	0.026738	0.00408514	6.54517	187	187	0.0877193	57	multi-organism behavior	13385|58234|210274|243961|545156
lightgreen	25	GO:0035254	glutamate receptor binding	GO|GO.MF	0.000976018	1	0.386927	5	0.026738	0.00408514	6.54517	187	187	0.0877193	57	glutamate receptor binding	12322|13385|58234|210274|243961
lightgreen	26	GO:0098953	receptor diffusion trapping	GO|GO.BP	0.00105316	1	0.409129	2	0.0106952	0.000286677	37.3075	187	187	0.5	4	receptor diffusion trapping	12322|13385
lightgreen	27	GO:0098970	postsynaptic neurotransmitter receptor diffusion trapping	GO|GO.BP	0.00105316	1	0.409129	2	0.0106952	0.000286677	37.3075	187	187	0.5	4	postsynaptic neurotransmitter receptor diffusion trapping	12322|13385
lightgreen	28	GO:0098989	NMDA selective glutamate receptor signaling pathway	GO|GO.BP	0.00105316	1	0.409129	2	0.0106952	0.000286677	37.3075	187	187	0.5	4	NMDA selective glutamate receptor signaling pathway	12322|545156
lightgreen	29	GO:0099628	neurotransmitter receptor diffusion trapping	GO|GO.BP	0.00105316	1	0.409129	2	0.0106952	0.000286677	37.3075	187	187	0.5	4	neurotransmitter receptor diffusion trapping	12322|13385
lightgreen	30	GO:0014069	postsynaptic density	GO|GO.CC	0.00108353	1	0.418529	10	0.0534759	0.0164839	3.24413	187	187	0.0434783	230	postsynaptic density	12322|12669|13385|58234|64085|74018|81905|210274|243961|545156
lightgreen	31	GO:0099572	postsynaptic specialization	GO|GO.CC	0.00115674	1	0.433912	10	0.0534759	0.0166272	3.21616	187	187	0.0431034	232	postsynaptic specialization	12322|12669|13385|58234|64085|74018|81905|210274|243961|545156
lightgreen	32	GO:0032279	asymmetric synapse	GO|GO.CC	0.00123396	1	0.453023	10	0.0534759	0.0167706	3.18867	187	187	0.042735	234	asymmetric synapse	12322|12669|13385|58234|64085|74018|81905|210274|243961|545156
lightgreen	33	GO:0098984	neuron to neuron synapse	GO|GO.CC	0.00131533	1	0.474632	10	0.0534759	0.0169139	3.16165	187	187	0.0423729	236	neuron to neuron synapse	12322|12669|13385|58234|64085|74018|81905|210274|243961|545156
lightgreen	34	GO:0050804	modulation of chemical synaptic transmission	GO|GO.BP	0.00135092	1	0.483976	12	0.0641711	0.0230775	2.78068	187	187	0.0372671	322	modulation of chemical synaptic transmission	12322|12890|13385|16504|58234|64085|210274|243961|245666|319984|380702|545156
lightgreen	35	GO:0048168	regulation of neuronal synaptic plasticity	GO|GO.BP	0.00142931	1	0.503132	5	0.026738	0.00444349	6.01734	187	187	0.0806452	62	regulation of neuronal synaptic plasticity	12322|13385|58234|380702|545156
lightgreen	36	GO:0005089	Rho guanyl-nucleotide exchange factor activity	GO|GO.MF	0.00153591	1	0.530509	5	0.026738	0.00451516	5.92182	187	187	0.0793651	63	Rho guanyl-nucleotide exchange factor activity	71704|74018|219140|226970|545156
lightgreen	37	GO:0099601	regulation of neurotransmitter receptor activity	GO|GO.BP	0.00161522	1	0.544528	4	0.0213904	0.00272343	7.85421	187	187	0.105263	38	regulation of neurotransmitter receptor activity	13385|58234|81905|243961
lightgreen	38	GO:0046959	habituation	GO|GO.BP	0.00173978	1	0.570898	2	0.0106952	0.000358346	29.846	187	187	0.4	5	habituation	243961|545156
lightgreen	39	GO:2000821	regulation of grooming behavior	GO|GO.BP	0.00173978	1	0.570898	2	0.0106952	0.000358346	29.846	187	187	0.4	5	regulation of grooming behavior	13385|58234
lightgreen	40	GO:1900449	regulation of glutamate receptor signaling pathway	GO|GO.BP	0.00178118	1	0.578482	4	0.0213904	0.0027951	7.65282	187	187	0.102564	39	regulation of glutamate receptor signaling pathway	13385|58234|81905|243961
lightgreen	41	GO:0060170	ciliary membrane	GO|GO.CC	0.00178118	1	0.578482	4	0.0213904	0.0027951	7.65282	187	187	0.102564	39	ciliary membrane	57440|58234|76568|210274
lightgreen	42	GO:0097060	synaptic membrane	GO|GO.CC	0.00190518	1	0.603263	11	0.0588235	0.0208557	2.8205	187	187	0.0378007	291	synaptic membrane	12669|13385|14402|18530|58234|64085|81905|110886|210274|241727|243961
lightgreen	43	GO:0098802	plasma membrane receptor complex	GO|GO.CC	0.00200214	1	0.62431	7	0.0374332	0.00946033	3.95685	187	187	0.0530303	132	plasma membrane receptor complex	11477|13385|22034|81905|210274|243961|380702
lightgreen	44	GO:0099072	regulation of postsynaptic membrane neurotransmitter receptor levels	GO|GO.BP	0.0022829	1	0.683619	3	0.0160428	0.00143338	11.1922	187	187	0.15	20	regulation of postsynaptic membrane neurotransmitter receptor levels	12322|13385|545156
lightgreen	45	GO:0034702	ion channel complex	GO|GO.CC	0.0024716	1	0.716302	9	0.0481283	0.0154089	3.12342	187	187	0.0418605	215	ion channel complex	13385|14402|16504|78339|81905|110886|210274|243961|380702
lightgreen	46	GO:0097113	AMPA glutamate receptor clustering	GO|GO.BP	0.00258667	1	0.730758	2	0.0106952	0.000430015	24.8717	187	187	0.333333	6	AMPA glutamate receptor clustering	13385|58234
lightgreen	47	GO:0097114	NMDA glutamate receptor clustering	GO|GO.BP	0.00258667	1	0.730758	2	0.0106952	0.000430015	24.8717	187	187	0.333333	6	NMDA glutamate receptor clustering	15550|58234
lightgreen	48	GO:0007267	cell-cell signaling	GO|GO.BP	0.0026906	1	0.745516	26	0.139037	0.0777611	1.78801	187	187	0.0239631	1085	cell-cell signaling	11550|12322|12669|12890|13385|14402|15550|16504|18530|20743|22411|58234|58994|64085|67020|69573|74018|77938|94090|110886|210274|243961|245666|319984|380702|545156
lightgreen	49	GO:2000311	regulation of AMPA receptor activity	GO|GO.BP	0.00302386	1	0.793755	3	0.0160428	0.00157672	10.1748	187	187	0.136364	22	regulation of AMPA receptor activity	58234|81905|243961
lightgreen	50	GO:0033555	multicellular organismal response to stress	GO|GO.BP	0.00331545	1	0.840332	5	0.026738	0.00537519	4.97433	187	187	0.0666667	75	multicellular organismal response to stress	15550|58234|74018|110886|545156
lightsteelblue1	1	GO:0019843	rRNA binding	GO|GO.MF	0.000906465	1	0.367493	3	0.0731707	0.0046585	15.7069	41	41	0.0461538	65	rRNA binding	18148|56200|67891
lightsteelblue1	2	GO:0018192	enzyme active site formation via cysteine modification to L-cysteine persulfide	GO|GO.BP	0.00293844	1	0.783168	1	0.0243902	7.17e-05	340.317	41	41	1	1	enzyme active site formation via cysteine modification to L-cysteine persulfide	69372
lightsteelblue1	3	GO:0032447	protein urmylation	GO|GO.BP	0.00293844	1	0.783168	1	0.0243902	7.17e-05	340.317	41	41	1	1	protein urmylation	69372
lightsteelblue1	4	GO:0035711	T-helper 1 cell activation	GO|GO.BP	0.00293844	1	0.783168	1	0.0243902	7.17e-05	340.317	41	41	1	1	T-helper 1 cell activation	12608
lightsteelblue1	5	GO:0060735	regulation of eIF2 alpha phosphorylation by dsRNA	GO|GO.BP	0.00293844	1	0.783168	1	0.0243902	7.17e-05	340.317	41	41	1	1	regulation of eIF2 alpha phosphorylation by dsRNA	18148
lightsteelblue1	6	GO:0098822	peptidyl-cysteine modification to L-cysteine persulfide	GO|GO.BP	0.00293844	1	0.783168	1	0.0243902	7.17e-05	340.317	41	41	1	1	peptidyl-cysteine modification to L-cysteine persulfide	69372
lightsteelblue1	7	GO:0000121	glycerol-1-phosphatase activity	GO|GO.MF	0.00293844	1	0.783168	1	0.0243902	7.17e-05	340.317	41	41	1	1	glycerol-1-phosphatase activity	67078
lightsteelblue1	8	GO:0031841	neuropeptide Y receptor binding	GO|GO.MF	0.00293844	1	0.783168	1	0.0243902	7.17e-05	340.317	41	41	1	1	neuropeptide Y receptor binding	109648
lightsteelblue1	9	GO:0042292	URM1 activating enzyme activity	GO|GO.MF	0.00293844	1	0.783168	1	0.0243902	7.17e-05	340.317	41	41	1	1	URM1 activating enzyme activity	69372
lightsteelblue1	10	GO:0043136	glycerol-3-phosphatase activity	GO|GO.MF	0.00293844	1	0.783168	1	0.0243902	7.17e-05	340.317	41	41	1	1	glycerol-3-phosphatase activity	67078
lightsteelblue1	11	GO:0061604	molybdopterin-synthase sulfurtransferase activity	GO|GO.MF	0.00293844	1	0.783168	1	0.0243902	7.17e-05	340.317	41	41	1	1	molybdopterin-synthase sulfurtransferase activity	69372
lightsteelblue1	12	GO:0061605	molybdopterin-synthase adenylyltransferase activity	GO|GO.MF	0.00293844	1	0.783168	1	0.0243902	7.17e-05	340.317	41	41	1	1	molybdopterin-synthase adenylyltransferase activity	69372
lightsteelblue1	13	GO:0032993	protein-DNA complex	GO|GO.CC	0.00497411	1	1	3	0.0731707	0.00845696	8.65213	41	41	0.0254237	118	protein-DNA complex	16478|18148|232440
lightsteelblue1	14	GO:0006114	glycerol biosynthetic process	GO|GO.BP	0.00586845	1	1	1	0.0243902	0.000143338	170.159	41	41	0.5	2	glycerol biosynthetic process	67078
lightsteelblue1	15	GO:0018307	enzyme active site formation	GO|GO.BP	0.00586845	1	1	1	0.0243902	0.000143338	170.159	41	41	0.5	2	enzyme active site formation	69372
lightsteelblue1	16	GO:0098855	HCN channel complex	GO|GO.CC	0.00586845	1	1	1	0.0243902	0.000143338	170.159	41	41	0.5	2	HCN channel complex	15166
lightsteelblue1	17	GO:0005222	intracellular cAMP activated cation channel activity	GO|GO.MF	0.00586845	1	1	1	0.0243902	0.000143338	170.159	41	41	0.5	2	intracellular cAMP activated cation channel activity	15166
lightsteelblue1	18	GO:0008967	phosphoglycolate phosphatase activity	GO|GO.MF	0.00586845	1	1	1	0.0243902	0.000143338	170.159	41	41	0.5	2	phosphoglycolate phosphatase activity	67078
lightsteelblue1	19	GO:0051591	response to cAMP	GO|GO.BP	0.0073711	1	1	2	0.0487805	0.00315344	15.469	41	41	0.0454545	44	response to cAMP	15166|16478
lightsteelblue1	20	GO:0007218	neuropeptide signaling pathway	GO|GO.BP	0.00769967	1	1	2	0.0487805	0.00322511	15.1252	41	41	0.0444444	45	neuropeptide signaling pathway	30052|109648
lightsteelblue1	21	GO:0043524	negative regulation of neuron apoptotic process	GO|GO.BP	0.00813473	1	1	3	0.0731707	0.0101054	7.24079	41	41	0.0212766	141	negative regulation of neuron apoptotic process	12608|18148|277432
lightsteelblue1	22	GO:0000448	cleavage in ITS2 between 5.8S rRNA and LSU-rRNA of tricistronic rRNA transcript (SSU-rRNA, 5.8S rRNA, LSU-rRNA)	GO|GO.BP	0.00879006	1	1	1	0.0243902	0.000215008	113.439	41	41	0.333333	3	cleavage in ITS2 between 5.8S rRNA and LSU-rRNA of tricistronic rRNA transcript (SSU-rRNA, 5.8S rRNA, LSU-rRNA)	18148
lightsteelblue1	23	GO:0002143	tRNA wobble position uridine thiolation	GO|GO.BP	0.00879006	1	1	1	0.0243902	0.000215008	113.439	41	41	0.333333	3	tRNA wobble position uridine thiolation	69372
lightsteelblue1	24	GO:0002432	granuloma formation	GO|GO.BP	0.00879006	1	1	1	0.0243902	0.000215008	113.439	41	41	0.333333	3	granuloma formation	12608
lightsteelblue1	25	GO:0006407	rRNA export from nucleus	GO|GO.BP	0.00879006	1	1	1	0.0243902	0.000215008	113.439	41	41	0.333333	3	rRNA export from nucleus	18148
lightsteelblue1	26	GO:0019401	alditol biosynthetic process	GO|GO.BP	0.00879006	1	1	1	0.0243902	0.000215008	113.439	41	41	0.333333	3	alditol biosynthetic process	67078
lightsteelblue1	27	GO:0060699	regulation of endoribonuclease activity	GO|GO.BP	0.00879006	1	1	1	0.0243902	0.000215008	113.439	41	41	0.333333	3	regulation of endoribonuclease activity	18148
lightsteelblue1	28	GO:0060700	regulation of ribonuclease activity	GO|GO.BP	0.00879006	1	1	1	0.0243902	0.000215008	113.439	41	41	0.333333	3	regulation of ribonuclease activity	18148
lightsteelblue1	29	GO:0036488	CHOP-C/EBP complex	GO|GO.CC	0.00879006	1	1	1	0.0243902	0.000215008	113.439	41	41	0.333333	3	CHOP-C/EBP complex	12608
lightsteelblue1	30	GO:0000790	nuclear chromatin	GO|GO.CC	0.0102359	1	1	4	0.097561	0.0208557	4.6779	41	41	0.0137457	291	nuclear chromatin	12608|16478|67486|232440
lightsteelblue1	31	GO:0070305	response to cGMP	GO|GO.BP	0.0117033	1	1	1	0.0243902	0.000286677	85.0793	41	41	0.25	4	response to cGMP	15166
lightsteelblue1	32	GO:0070966	nuclear-transcribed mRNA catabolic process, no-go decay	GO|GO.BP	0.0117033	1	1	1	0.0243902	0.000286677	85.0793	41	41	0.25	4	nuclear-transcribed mRNA catabolic process, no-go decay	229663
lightsteelblue1	33	GO:0071321	cellular response to cGMP	GO|GO.BP	0.0117033	1	1	1	0.0243902	0.000286677	85.0793	41	41	0.25	4	cellular response to cGMP	15166
lightsteelblue1	34	GO:1901300	positive regulation of hydrogen peroxide-mediated programmed cell death	GO|GO.BP	0.0117033	1	1	1	0.0243902	0.000286677	85.0793	41	41	0.25	4	positive regulation of hydrogen peroxide-mediated programmed cell death	13804
lightsteelblue1	35	GO:1902512	positive regulation of apoptotic DNA fragmentation	GO|GO.BP	0.0117033	1	1	1	0.0243902	0.000286677	85.0793	41	41	0.25	4	positive regulation of apoptotic DNA fragmentation	13804
lightsteelblue1	36	GO:1904751	positive regulation of protein localization to nucleolus	GO|GO.BP	0.0117033	1	1	1	0.0243902	0.000286677	85.0793	41	41	0.25	4	positive regulation of protein localization to nucleolus	18148
lightsteelblue1	37	GO:1990573	potassium ion import across plasma membrane	GO|GO.BP	0.0117033	1	1	1	0.0243902	0.000286677	85.0793	41	41	0.25	4	potassium ion import across plasma membrane	15166
lightsteelblue1	38	GO:0004792	thiosulfate sulfurtransferase activity	GO|GO.MF	0.0117033	1	1	1	0.0243902	0.000286677	85.0793	41	41	0.25	4	thiosulfate sulfurtransferase activity	69372
lightsteelblue1	39	GO:0005221	intracellular cyclic nucleotide activated cation channel activity	GO|GO.MF	0.0117033	1	1	1	0.0243902	0.000286677	85.0793	41	41	0.25	4	intracellular cyclic nucleotide activated cation channel activity	15166
lightsteelblue1	40	GO:0043855	cyclic nucleotide-gated ion channel activity	GO|GO.MF	0.0117033	1	1	1	0.0243902	0.000286677	85.0793	41	41	0.25	4	cyclic nucleotide-gated ion channel activity	15166
lightsteelblue1	41	GO:0098519	nucleotide phosphatase activity, acting on free nucleotides	GO|GO.MF	0.0117033	1	1	1	0.0243902	0.000286677	85.0793	41	41	0.25	4	nucleotide phosphatase activity, acting on free nucleotides	67078
lightsteelblue1	42	GO:0045669	positive regulation of osteoblast differentiation	GO|GO.BP	0.0129673	1	1	2	0.0487805	0.00422848	11.5362	41	41	0.0338983	59	positive regulation of osteoblast differentiation	12608|16478
lightsteelblue1	43	GO:0032071	regulation of endodeoxyribonuclease activity	GO|GO.BP	0.0146082	1	1	1	0.0243902	0.000358346	68.0634	41	41	0.2	5	regulation of endodeoxyribonuclease activity	18148
lightsteelblue1	44	GO:0034227	tRNA thio-modification	GO|GO.BP	0.0146082	1	1	1	0.0243902	0.000358346	68.0634	41	41	0.2	5	tRNA thio-modification	69372
lightsteelblue1	45	GO:1903626	positive regulation of DNA catabolic process	GO|GO.BP	0.0146082	1	1	1	0.0243902	0.000358346	68.0634	41	41	0.2	5	positive regulation of DNA catabolic process	13804
lightsteelblue1	46	GO:1904749	regulation of protein localization to nucleolus	GO|GO.BP	0.0146082	1	1	1	0.0243902	0.000358346	68.0634	41	41	0.2	5	regulation of protein localization to nucleolus	18148
lightsteelblue1	47	GO:0035976	transcription factor AP-1 complex	GO|GO.CC	0.0146082	1	1	1	0.0243902	0.000358346	68.0634	41	41	0.2	5	transcription factor AP-1 complex	16478
lightsteelblue1	48	GO:0070937	CRD-mediated mRNA stability complex	GO|GO.CC	0.0146082	1	1	1	0.0243902	0.000358346	68.0634	41	41	0.2	5	CRD-mediated mRNA stability complex	229663
lightsteelblue1	49	GO:0046683	response to organophosphorus	GO|GO.BP	0.0155903	1	1	2	0.0487805	0.0046585	10.4713	41	41	0.0307692	65	response to organophosphorus	15166|16478
lightsteelblue1	50	GO:1901215	negative regulation of neuron death	GO|GO.BP	0.0171424	1	1	3	0.0731707	0.0133305	5.48899	41	41	0.016129	186	negative regulation of neuron death	12608|18148|277432
lightyellow	1	GO:0007268	chemical synaptic transmission	GO|GO.BP	2.28e-06	1	0.00306076	19	0.125828	0.0362646	3.46971	152	151	0.0375494	506	chemical synaptic transmission	11554|12889|13488|14814|15551|18163|20370|20910|23936|64051|65945|66673|67826|104156|224860|232370|243931|269642|319924
lightyellow	2	GO:0098916	anterograde trans-synaptic signaling	GO|GO.BP	2.28e-06	1	0.00306076	19	0.125828	0.0362646	3.46971	152	151	0.0375494	506	anterograde trans-synaptic signaling	11554|12889|13488|14814|15551|18163|20370|20910|23936|64051|65945|66673|67826|104156|224860|232370|243931|269642|319924
lightyellow	3	GO:0099537	trans-synaptic signaling	GO|GO.BP	2.34e-06	1	0.00314185	19	0.125828	0.0363363	3.46287	152	151	0.0374753	507	trans-synaptic signaling	11554|12889|13488|14814|15551|18163|20370|20910|23936|64051|65945|66673|67826|104156|224860|232370|243931|269642|319924
lightyellow	4	GO:0099536	synaptic signaling	GO|GO.BP	2.41e-06	1	0.00316689	19	0.125828	0.0364079	3.45605	152	151	0.0374016	508	synaptic signaling	11554|12889|13488|14814|15551|18163|20370|20910|23936|64051|65945|66673|67826|104156|224860|232370|243931|269642|319924
lightyellow	5	GO:0023052	signaling	GO|GO.BP	4.12e-06	1	0.00502892	69	0.456954	0.283953	1.60926	152	151	0.0174154	3962	signaling	(More than 50 overlapping genes)
lightyellow	6	GO:0007154	cell communication	GO|GO.BP	5.98e-06	1	0.0068302	69	0.456954	0.286748	1.59357	152	151	0.0172457	4001	cell communication	(More than 50 overlapping genes)
lightyellow	7	GO:0007188	adenylate cyclase-modulating G-protein coupled receptor signaling pathway	GO|GO.BP	1.08e-05	1	0.0112818	8	0.0529801	0.00702358	7.54318	152	151	0.0816327	98	adenylate cyclase-modulating G-protein coupled receptor signaling pathway	11554|13488|14687|15551|15563|104111|233919|381489
lightyellow	8	GO:0007187	G-protein coupled receptor signaling pathway, coupled to cyclic nucleotide second messenger	GO|GO.BP	1.92e-05	1	0.0183997	8	0.0529801	0.00759693	6.97388	152	151	0.0754717	106	G-protein coupled receptor signaling pathway, coupled to cyclic nucleotide second messenger	11554|13488|14687|15551|15563|104111|233919|381489
lightyellow	9	GO:0007267	cell-cell signaling	GO|GO.BP	3.63e-05	1	0.0314433	27	0.178808	0.0777611	2.29945	152	151	0.0248848	1085	cell-cell signaling	11554|12889|13488|14814|15551|16324|18163|20370|20910|23936|26950|52055|64051|65945|66673|67826|104156|108079|217166|224860|226778|232370|243931|269424|269642|319924|399548
lightyellow	10	GO:0071944	cell periphery	GO|GO.CC	5.98e-05	1	0.0476704	58	0.384106	0.241095	1.59317	152	151	0.0172414	3364	cell periphery	(More than 50 overlapping genes)
lightyellow	11	GO:0007189	adenylate cyclase-activating G-protein coupled receptor signaling pathway	GO|GO.BP	7.6e-05	1	0.0581709	5	0.0331126	0.00293844	11.2688	152	151	0.121951	41	adenylate cyclase-activating G-protein coupled receptor signaling pathway	11554|13488|104111|233919|381489
lightyellow	12	GO:0019933	cAMP-mediated signaling	GO|GO.BP	0.000107782	1	0.0766489	6	0.0397351	0.00501684	7.92034	152	151	0.0857143	70	cAMP-mediated signaling	11554|13488|15563|104111|233919|381489
lightyellow	13	GO:0044456	synapse part	GO|GO.CC	0.000139579	1	0.0942447	19	0.125828	0.0488067	2.57808	152	151	0.0279001	681	synapse part	12889|13196|13488|14407|14718|14814|18163|20370|20527|20910|56807|64051|65945|66673|67826|72393|217166|232370|319924
lightyellow	14	GO:0050804	modulation of chemical synaptic transmission	GO|GO.BP	0.00019837	1	0.124134	12	0.0794702	0.0230775	3.44363	152	151	0.0372671	322	modulation of chemical synaptic transmission	11554|13488|15551|18163|20910|65945|66673|67826|224860|232370|243931|269642
lightyellow	15	GO:0005886	plasma membrane	GO|GO.CC	0.000204719	1	0.126439	55	0.364238	0.234143	1.55562	152	151	0.016835	3267	plasma membrane	(More than 50 overlapping genes)
lightyellow	16	GO:0019935	cyclic-nucleotide-mediated signaling	GO|GO.BP	0.00021097	1	0.129039	6	0.0397351	0.00566187	7.01802	152	151	0.0759494	79	cyclic-nucleotide-mediated signaling	11554|13488|15563|104111|233919|381489
lightyellow	17	GO:0035249	synaptic transmission, glutamatergic	GO|GO.BP	0.000226064	1	0.136337	6	0.0397351	0.00573353	6.9303	152	151	0.075	80	synaptic transmission, glutamatergic	13488|14814|15551|20910|232370|243931
lightyellow	18	GO:0050806	positive regulation of synaptic transmission	GO|GO.BP	0.000235297	1	0.140477	8	0.0529801	0.010822	4.89557	152	151	0.0529801	151	positive regulation of synaptic transmission	11554|13488|20910|65945|67826|232370|243931|269642
lightyellow	19	GO:0004871	signal transducer activity	GO|GO.MF	0.000256262	1	0.149881	20	0.13245	0.0554719	2.3877	152	151	0.0258398	774	signal transducer activity	11554|13488|14407|14608|14687|14697|14814|15551|15563|16885|18227|21834|26381|50772|217166|224860|232023|233919|338372|381489
lightyellow	20	GO:0048699	generation of neurons	GO|GO.BP	0.00027345	1	0.156398	28	0.18543	0.0925249	2.00411	152	151	0.0216886	1291	generation of neurons	12704|13196|13488|16467|16885|18163|18227|18541|20370|20713|20910|22152|50772|53626|67254|69737|72393|75104|104156|212712|225849|226778|229759|231876|235402|243300|269610|269784
lightyellow	21	GO:0097458	neuron part	GO|GO.CC	0.000277082	1	0.157589	30	0.198675	0.102344	1.94126	152	151	0.0210084	1428	neuron part	11891|12704|12889|13196|13426|13488|13628|14687|14697|14718|15563|16467|16885|18163|18484|20370|20527|20713|20910|22152|56807|64051|65945|66673|67826|217166|231876|232370|243931|319924
lightyellow	22	GO:0045202	synapse	GO|GO.CC	0.000358278	1	0.19084	21	0.139073	0.0613488	2.26692	152	151	0.0245327	856	synapse	12889|13196|13488|14407|14718|14814|16467|18163|20370|20527|20910|56807|64051|65945|66673|67826|72393|217166|229759|232370|319924
lightyellow	23	GO:0030182	neuron differentiation	GO|GO.BP	0.000702692	1	0.30734	25	0.165563	0.0834229	1.98462	152	151	0.0214777	1164	neuron differentiation	12704|13196|13488|16467|16885|18163|18227|20370|20713|20910|22152|50772|53626|69737|72393|75104|104156|212712|225849|229759|231876|235402|243300|269610|269784
lightyellow	24	GO:0022008	neurogenesis	GO|GO.BP	0.000760653	1	0.327854	28	0.18543	0.0986168	1.88031	152	151	0.0203488	1376	neurogenesis	12704|13196|13488|16467|16885|18163|18227|18541|20370|20713|20910|22152|50772|53626|67254|69737|72393|75104|104156|212712|225849|226778|229759|231876|235402|243300|269610|269784
lightyellow	25	GO:0045026	plasma membrane fusion	GO|GO.BP	0.00106013	1	0.411498	3	0.0198676	0.00136171	14.5901	152	151	0.157895	19	plasma membrane fusion	20910|67826|226841
lightyellow	26	GO:0065007	biological regulation	GO|GO.BP	0.00109375	1	0.420254	106	0.701987	0.578227	1.21403	152	151	0.0131383	8068	biological regulation	(More than 50 overlapping genes)
lightyellow	27	GO:0098794	postsynapse	GO|GO.CC	0.00109473	1	0.420457	13	0.0860927	0.0318928	2.69944	152	151	0.0292135	445	postsynapse	13196|13488|14407|14814|18163|20370|20910|65945|66673|72393|217166|232370|319924
lightyellow	28	GO:0007198	adenylate cyclase-inhibiting serotonin receptor signaling pathway	GO|GO.BP	0.00113884	1	0.428953	2	0.013245	0.000358346	36.9616	152	151	0.4	5	adenylate cyclase-inhibiting serotonin receptor signaling pathway	15551|15563
lightyellow	29	GO:0051932	synaptic transmission, GABAergic	GO|GO.BP	0.00117169	1	0.437624	4	0.0264901	0.00308178	8.59572	152	151	0.0930233	43	synaptic transmission, GABAergic	15551|20910|224860|232370
lightyellow	30	GO:0070405	ammonium ion binding	GO|GO.MF	0.00117169	1	0.437624	4	0.0264901	0.00308178	8.59572	152	151	0.0930233	43	ammonium ion binding	11554|13488|15551|15563
lightyellow	31	GO:0050789	regulation of biological process	GO|GO.BP	0.00117551	1	0.438696	102	0.675497	0.551208	1.22549	152	151	0.0132623	7691	regulation of biological process	(More than 50 overlapping genes)
lightyellow	32	GO:0003707	steroid hormone receptor activity	GO|GO.MF	0.00127813	1	0.465994	4	0.0264901	0.00315344	8.40036	152	151	0.0909091	44	steroid hormone receptor activity	18227|21834|26381|217166
lightyellow	33	GO:0036477	somatodendritic compartment	GO|GO.CC	0.00148991	1	0.51869	19	0.125828	0.0591987	2.12552	152	151	0.0230024	826	somatodendritic compartment	11891|12704|12889|13196|13488|13628|14687|15563|16467|18163|18484|20370|20713|22152|64051|67826|217166|231876|319924
lightyellow	34	GO:0035240	dopamine binding	GO|GO.MF	0.00169612	1	0.563905	2	0.013245	0.000430015	30.8013	152	151	0.333333	6	dopamine binding	11554|13488
lightyellow	35	GO:0065009	regulation of molecular function	GO|GO.BP	0.00182432	1	0.589666	34	0.225166	0.135956	1.65616	152	151	0.017923	1897	regulation of molecular function	11554|12371|13426|13488|13628|14697|15275|16885|17311|18218|18227|19085|19736|19763|20713|23893|23936|56541|72349|74585|74694|75104|77976|80751|104111|107975|207785|224860|225849|229877|243274|333433|338372|399548
lightyellow	36	GO:0045762	positive regulation of adenylate cyclase activity	GO|GO.BP	0.00187713	1	0.600597	3	0.0198676	0.00164839	12.0527	152	151	0.130435	23	positive regulation of adenylate cyclase activity	11554|13488|104111
lightyellow	37	GO:0007186	G-protein coupled receptor signaling pathway	GO|GO.BP	0.00188814	1	0.603102	13	0.0860927	0.0338995	2.53964	152	151	0.0274841	473	G-protein coupled receptor signaling pathway	11554|13488|14407|14608|14687|14697|15551|15563|19736|104111|224860|233919|381489
lightyellow	38	GO:0044297	cell body	GO|GO.CC	0.00192436	1	0.607424	16	0.10596	0.0468716	2.26065	152	151	0.0244648	654	cell body	12704|12889|13488|13628|14687|14697|15563|18163|18484|20370|20713|22152|64051|67826|217166|231876
lightyellow	39	GO:0030594	neurotransmitter receptor activity	GO|GO.MF	0.00221924	1	0.671339	4	0.0264901	0.00365513	7.24737	152	151	0.0784314	51	neurotransmitter receptor activity	13488|14814|15551|15563
lightyellow	40	GO:0007610	behavior	GO|GO.BP	0.00222039	1	0.671471	14	0.0927152	0.038773	2.39123	152	151	0.025878	541	behavior	11554|13123|13488|14814|15551|18163|18227|19085|20370|21834|66673|104111|104156|319924
lightyellow	41	GO:0007210	serotonin receptor signaling pathway	GO|GO.BP	0.00235773	1	0.695273	2	0.013245	0.000501684	26.4011	152	151	0.285714	7	serotonin receptor signaling pathway	15551|15563
lightyellow	42	GO:0032229	negative regulation of synaptic transmission, GABAergic	GO|GO.BP	0.00235773	1	0.695273	2	0.013245	0.000501684	26.4011	152	151	0.285714	7	negative regulation of synaptic transmission, GABAergic	15551|20910
lightyellow	43	GO:0098664	G-protein coupled serotonin receptor signaling pathway	GO|GO.BP	0.00235773	1	0.695273	2	0.013245	0.000501684	26.4011	152	151	0.285714	7	G-protein coupled serotonin receptor signaling pathway	15551|15563
lightyellow	44	GO:0051968	positive regulation of synaptic transmission, glutamatergic	GO|GO.BP	0.00239957	1	0.701724	3	0.0198676	0.00179173	11.0885	152	151	0.12	25	positive regulation of synaptic transmission, glutamatergic	13488|20910|243931
lightyellow	45	GO:0099503	secretory vesicle	GO|GO.CC	0.0025032	1	0.719077	11	0.0728477	0.0268043	2.71776	152	151	0.0294118	374	secretory vesicle	11891|18484|20527|20713|20910|27410|52055|56807|64051|67826|319924
lightyellow	46	GO:0008227	G-protein coupled amine receptor activity	GO|GO.MF	0.00269121	1	0.745516	3	0.0198676	0.0018634	10.662	152	151	0.115385	26	G-protein coupled amine receptor activity	11554|15551|15563
lightyellow	47	GO:0050794	regulation of cellular process	GO|GO.BP	0.00285116	1	0.776121	96	0.635762	0.521393	1.21935	152	151	0.0131959	7275	regulation of cellular process	(More than 50 overlapping genes)
lightyellow	48	GO:0030667	secretory granule membrane	GO|GO.CC	0.0029294	1	0.783168	4	0.0264901	0.0039418	6.72029	152	151	0.0727273	55	secretory granule membrane	11891|18484|20527|27410
lightyellow	49	GO:0001659	temperature homeostasis	GO|GO.BP	0.00300379	1	0.789263	3	0.0198676	0.00193507	10.2671	152	151	0.111111	27	temperature homeostasis	11554|13488|217166
lightyellow	50	GO:0042995	cell projection	GO|GO.CC	0.00310585	1	0.80748	33	0.218543	0.134953	1.6194	152	151	0.0175252	1883	cell projection	11891|12704|12889|13196|13426|13488|14608|14687|14697|14718|15275|15563|16467|16885|17311|18163|18484|18541|20370|20910|22152|23936|51792|64051|65945|67826|74694|104111|217166|231876|243931|269424|319924
magenta	1	GO:0007269	neurotransmitter secretion	GO|GO.BP	0.000185336	1	0.117685	12	0.0291971	0.00845696	3.45243	415	411	0.101695	118	neurotransmitter secretion	11419|13446|15565|18190|19339|20615|20617|20907|20981|171180|235415|269589
magenta	2	GO:0099643	signal release from synapse	GO|GO.BP	0.000185336	1	0.117685	12	0.0291971	0.00845696	3.45243	415	411	0.101695	118	signal release from synapse	11419|13446|15565|18190|19339|20615|20617|20907|20981|171180|235415|269589
magenta	3	GO:0001505	regulation of neurotransmitter levels	GO|GO.BP	0.000210849	1	0.129039	14	0.0340633	0.0111804	3.0467	415	411	0.0897436	156	regulation of neurotransmitter levels	11419|11423|13446|15565|18190|19339|20615|20617|20907|20981|171180|231871|235415|269589
magenta	4	GO:0099531	presynaptic process involved in chemical synaptic transmission	GO|GO.BP	0.000273834	1	0.156398	12	0.0291971	0.00881531	3.31209	415	411	0.097561	123	presynaptic process involved in chemical synaptic transmission	11419|13446|15565|18190|19339|20615|20617|20907|20981|171180|235415|269589
magenta	5	GO:0017156	calcium ion regulated exocytosis	GO|GO.BP	0.000478064	1	0.237074	10	0.0243309	0.00680857	3.57357	415	411	0.105263	95	calcium ion regulated exocytosis	12570|13446|19339|20615|20907|20912|20981|171180|235415|269589
magenta	6	GO:0006836	neurotransmitter transport	GO|GO.BP	0.000525638	1	0.251099	13	0.0316302	0.010822	2.92275	415	411	0.0860927	151	neurotransmitter transport	11419|13446|15565|18190|19339|20615|20617|20907|20981|171180|235415|240332|269589
magenta	7	GO:0017158	regulation of calcium ion-dependent exocytosis	GO|GO.BP	0.000553083	1	0.259491	8	0.0194647	0.00458683	4.24361	415	411	0.125	64	regulation of calcium ion-dependent exocytosis	12570|13446|19339|20907|20912|20981|171180|269589
magenta	8	GO:0048489	synaptic vesicle transport	GO|GO.BP	0.00094909	1	0.380224	11	0.026764	0.00874364	3.06097	415	411	0.0901639	122	synaptic vesicle transport	13446|19339|20615|20617|20907|20977|20981|171180|232946|235415|269589
magenta	9	GO:0097480	establishment of synaptic vesicle localization	GO|GO.BP	0.00094909	1	0.380224	11	0.026764	0.00874364	3.06097	415	411	0.0901639	122	establishment of synaptic vesicle localization	13446|19339|20615|20617|20907|20977|20981|171180|232946|235415|269589
magenta	10	GO:0016079	synaptic vesicle exocytosis	GO|GO.BP	0.00101203	1	0.397444	8	0.0194647	0.00501684	3.87987	415	411	0.114286	70	synaptic vesicle exocytosis	13446|19339|20615|20907|20981|171180|235415|269589
magenta	11	GO:0099003	vesicle-mediated transport in synapse	GO|GO.BP	0.00101541	1	0.398052	11	0.026764	0.00881531	3.03608	415	411	0.0894309	123	vesicle-mediated transport in synapse	13446|19339|20615|20617|20907|20977|20981|171180|232946|235415|269589
magenta	12	GO:0051021	GDP-dissociation inhibitor binding	GO|GO.MF	0.00127235	1	0.465138	3	0.00729927	0.000573353	12.7308	415	411	0.375	8	GDP-dissociation inhibitor binding	12540|19339|140571
magenta	13	GO:0046928	regulation of neurotransmitter secretion	GO|GO.BP	0.001357	1	0.485241	7	0.0170316	0.00408514	4.16916	415	411	0.122807	57	regulation of neurotransmitter secretion	11419|15565|19339|20617|20907|171180|235415
magenta	14	GO:0097479	synaptic vesicle localization	GO|GO.BP	0.00149857	1	0.52094	11	0.026764	0.00924532	2.89487	415	411	0.0852713	129	synaptic vesicle localization	13446|19339|20615|20617|20907|20977|20981|171180|232946|235415|269589
magenta	15	GO:0042220	response to cocaine	GO|GO.BP	0.00195392	1	0.613985	5	0.0121654	0.00222174	5.47563	415	411	0.16129	31	response to cocaine	11444|11548|12921|15184|20617
magenta	16	GO:0099504	synaptic vesicle cycle	GO|GO.BP	0.00196579	1	0.615474	10	0.0243309	0.00817029	2.97797	415	411	0.0877193	114	synaptic vesicle cycle	13446|19339|20615|20617|20907|20977|20981|171180|235415|269589
magenta	17	GO:0017157	regulation of exocytosis	GO|GO.BP	0.0023698	1	0.696071	12	0.0291971	0.0112521	2.59482	415	411	0.0764331	157	regulation of exocytosis	12570|12921|13446|19339|20617|20907|20912|20981|64143|74772|171180|269589
magenta	18	GO:0045055	regulated exocytosis	GO|GO.BP	0.00249828	1	0.719077	12	0.0291971	0.0113237	2.5784	415	411	0.0759494	158	regulated exocytosis	12570|12921|13446|19339|20615|20907|20912|20974|20981|171180|235415|269589
magenta	19	GO:0070494	regulation of thrombin-activated receptor signaling pathway	GO|GO.BP	0.00254607	1	0.724467	2	0.00486618	0.000215008	22.6326	415	411	0.666667	3	regulation of thrombin-activated receptor signaling pathway	16765|20617
magenta	20	GO:0070495	negative regulation of thrombin-activated receptor signaling pathway	GO|GO.BP	0.00254607	1	0.724467	2	0.00486618	0.000215008	22.6326	415	411	0.666667	3	negative regulation of thrombin-activated receptor signaling pathway	16765|20617
magenta	21	GO:1903305	regulation of regulated secretory pathway	GO|GO.BP	0.00273615	1	0.752811	9	0.0218978	0.00716692	3.0554	415	411	0.09	100	regulation of regulated secretory pathway	12570|12921|13446|19339|20907|20912|20981|171180|269589
magenta	22	GO:0051650	establishment of vesicle localization	GO|GO.BP	0.00288478	1	0.777416	13	0.0316302	0.0130438	2.42492	415	411	0.0714286	182	establishment of vesicle localization	13446|19339|20615|20617|20907|20977|20981|26395|69654|171180|232946|235415|269589
magenta	23	GO:0005543	phospholipid binding	GO|GO.MF	0.00294723	1	0.78384	19	0.0462287	0.0228625	2.02204	415	411	0.0595611	319	phospholipid binding	13446|14786|18796|20617|20981|26934|67804|69260|74772|101113|170755|171180|216991|228765|231821|233071|268729|269589|320119
magenta	24	GO:0051588	regulation of neurotransmitter transport	GO|GO.BP	0.00318889	1	0.818948	7	0.0170316	0.00473017	3.60064	415	411	0.106061	66	regulation of neurotransmitter transport	11419|15565|19339|20617|20907|171180|235415
magenta	25	GO:0035091	phosphatidylinositol binding	GO|GO.MF	0.00318979	1	0.818957	14	0.0340633	0.0147639	2.30721	415	411	0.0679612	206	phosphatidylinositol binding	14786|20981|26934|67804|69260|74772|101113|170755|216991|228765|231821|233071|268729|320119
magenta	26	GO:0016290	palmitoyl-CoA hydrolase activity	GO|GO.MF	0.00350962	1	0.873361	3	0.00729927	0.000788361	9.25879	415	411	0.272727	11	palmitoyl-CoA hydrolase activity	70025|75778|170789
magenta	27	GO:0021511	spinal cord patterning	GO|GO.BP	0.00356153	1	0.879166	4	0.00973236	0.00157672	6.17253	415	411	0.181818	22	spinal cord patterning	17172|19699|20423|21821
magenta	28	GO:0099503	secretory vesicle	GO|GO.CC	0.00365466	1	0.890868	21	0.0510949	0.0268043	1.90622	415	411	0.0561497	374	secretory vesicle	11972|12540|13382|13446|18159|19152|19339|20353|20423|20615|20617|20907|20912|20974|20977|21821|50722|56526|232664|269589|381677
magenta	29	GO:0010506	regulation of autophagy	GO|GO.BP	0.00379039	1	0.908401	14	0.0340633	0.0150505	2.26326	415	411	0.0666667	210	regulation of autophagy	20617|20773|21821|26395|27801|64143|67588|67811|67839|68617|69903|74772|209815|233979
magenta	30	GO:0017081	chloride channel regulator activity	GO|GO.MF	0.00457805	1	0.989041	3	0.00729927	0.00086003	8.48723	415	411	0.25	12	chloride channel regulator activity	20907|170755|232341
magenta	31	GO:0061303	cornea development in camera-type eye	GO|GO.BP	0.00499286	1	1	2	0.00486618	0.000286677	16.9745	415	411	0.5	4	cornea development in camera-type eye	13345|268482
magenta	32	GO:1900194	negative regulation of oocyte maturation	GO|GO.BP	0.00499286	1	1	2	0.00486618	0.000286677	16.9745	415	411	0.5	4	negative regulation of oocyte maturation	18159|230126
magenta	33	GO:0031166	integral component of vacuolar membrane	GO|GO.CC	0.00499286	1	1	2	0.00486618	0.000286677	16.9745	415	411	0.5	4	integral component of vacuolar membrane	74772|100862375
magenta	34	GO:0031310	intrinsic component of vacuolar membrane	GO|GO.CC	0.00499286	1	1	2	0.00486618	0.000286677	16.9745	415	411	0.5	4	intrinsic component of vacuolar membrane	74772|100862375
magenta	35	GO:0071944	cell periphery	GO|GO.CC	0.00503475	1	1	122	0.296837	0.241095	1.2312	415	411	0.0362664	3364	cell periphery	(More than 50 overlapping genes)
magenta	36	GO:0072089	stem cell proliferation	GO|GO.BP	0.00516996	1	1	9	0.0218978	0.00788361	2.77764	415	411	0.0818182	110	stem cell proliferation	15184|17172|18712|20423|26934|107586|230126|231871|241639
magenta	37	GO:0031629	synaptic vesicle fusion to presynaptic active zone membrane	GO|GO.BP	0.00582264	1	1	3	0.00729927	0.000931699	7.83436	415	411	0.230769	13	synaptic vesicle fusion to presynaptic active zone membrane	19339|20615|20907
magenta	38	GO:0099500	vesicle fusion to plasma membrane	GO|GO.BP	0.00582264	1	1	3	0.00729927	0.000931699	7.83436	415	411	0.230769	13	vesicle fusion to plasma membrane	19339|20615|20907
magenta	39	GO:0051648	vesicle localization	GO|GO.BP	0.00587681	1	1	13	0.0316302	0.0141905	2.22897	415	411	0.0656566	198	vesicle localization	13446|19339|20615|20617|20907|20977|20981|26395|69654|171180|232946|235415|269589
magenta	40	GO:0006887	exocytosis	GO|GO.BP	0.00597538	1	1	16	0.0389294	0.0192073	2.0268	415	411	0.0597015	268	exocytosis	12570|12921|13446|19142|19339|20615|20617|20907|20912|20974|20981|64143|74772|171180|235415|269589
magenta	41	GO:0070382	exocytic vesicle	GO|GO.CC	0.0062261	1	1	12	0.0291971	0.0126854	2.30162	415	411	0.0677966	177	exocytic vesicle	11972|13446|19339|20353|20423|20615|20617|20907|20974|20977|56526|269589
magenta	42	GO:0005886	plasma membrane	GO|GO.CC	0.0067985	1	1	118	0.287105	0.234143	1.22619	415	411	0.0361188	3267	plasma membrane	(More than 50 overlapping genes)
magenta	43	GO:0016241	regulation of macroautophagy	GO|GO.BP	0.00690778	1	1	8	0.0194647	0.00680857	2.85886	415	411	0.0842105	95	regulation of macroautophagy	20773|21821|64143|67588|67811|67839|74772|209815
magenta	44	GO:0017171	serine hydrolase activity	GO|GO.MF	0.00690778	1	1	8	0.0194647	0.00680857	2.85886	415	411	0.0842105	95	serine hydrolase activity	11423|17395|19142|19152|19699|50908|71003|210622
magenta	45	GO:0032402	melanosome transport	GO|GO.BP	0.00725047	1	1	3	0.00729927	0.00100337	7.27477	415	411	0.214286	14	melanosome transport	26395|69654|232946
magenta	46	GO:0043084	penile erection	GO|GO.BP	0.00725047	1	1	3	0.00729927	0.00100337	7.27477	415	411	0.214286	14	penile erection	20423|22353|381677
magenta	47	GO:0048857	neural nucleus development	GO|GO.BP	0.00725047	1	1	3	0.00729927	0.00100337	7.27477	415	411	0.214286	14	neural nucleus development	11444|12570|17172
magenta	48	GO:0047617	acyl-CoA hydrolase activity	GO|GO.MF	0.00725047	1	1	3	0.00729927	0.00100337	7.27477	415	411	0.214286	14	acyl-CoA hydrolase activity	70025|75778|170789
magenta	49	GO:0000149	SNARE binding	GO|GO.MF	0.0076907	1	1	9	0.0218978	0.00838529	2.61145	415	411	0.0769231	117	SNARE binding	13446|20615|20907|20912|20977|20981|171180|235415|269589
magenta	50	GO:0016020	membrane	GO|GO.CC	0.00803672	1	1	215	0.523114	0.463485	1.12866	415	411	0.0332457	6467	membrane	(More than 50 overlapping genes)
mediumpurple3	1	GO:0003177	pulmonary valve development	GO|GO.BP	0.000524969	1	0.251099	2	0.0454545	0.000788361	57.657	44	44	0.181818	11	pulmonary valve development	15213|18129
mediumpurple3	2	GO:0003184	pulmonary valve morphogenesis	GO|GO.BP	0.000524969	1	0.251099	2	0.0454545	0.000788361	57.657	44	44	0.181818	11	pulmonary valve morphogenesis	15213|18129
mediumpurple3	3	GO:0030215	semaphorin receptor binding	GO|GO.MF	0.000524969	1	0.251099	2	0.0454545	0.000788361	57.657	44	44	0.181818	11	semaphorin receptor binding	20354|214968
mediumpurple3	4	GO:0045947	negative regulation of translational initiation	GO|GO.BP	0.000741521	1	0.321506	2	0.0454545	0.000931699	48.7867	44	44	0.153846	13	negative regulation of translational initiation	13688|108989
mediumpurple3	5	GO:1905314	semi-lunar valve development	GO|GO.BP	0.000863375	1	0.356111	2	0.0454545	0.00100337	45.3019	44	44	0.142857	14	semi-lunar valve development	15213|18129
mediumpurple3	6	GO:0035556	intracellular signal transduction	GO|GO.BP	0.00186199	1	0.597768	14	0.318182	0.13911	2.28727	44	44	0.00721278	1941	intracellular signal transduction	13138|13688|18129|20354|20608|56795|67991|75292|75723|106025|108989|109689|223255|330662
mediumpurple3	7	GO:0007163	establishment or maintenance of cell polarity	GO|GO.BP	0.00210513	1	0.646472	4	0.0909091	0.0123988	7.33211	44	44	0.0231214	173	establishment or maintenance of cell polarity	15213|16897|75723|170736
mediumpurple3	8	GO:0000189	MAPK import into nucleus	GO|GO.BP	0.00315344	1	0.811822	1	0.0227273	7.17e-05	317.114	44	44	1	1	MAPK import into nucleus	108989
mediumpurple3	9	GO:0021682	nerve maturation	GO|GO.BP	0.00315344	1	0.811822	1	0.0227273	7.17e-05	317.114	44	44	1	1	nerve maturation	13138
mediumpurple3	10	GO:0042138	meiotic DNA double-strand break formation	GO|GO.BP	0.00315344	1	0.811822	1	0.0227273	7.17e-05	317.114	44	44	1	1	meiotic DNA double-strand break formation	381196
mediumpurple3	11	GO:1900477	negative regulation of G1/S transition of mitotic cell cycle by negative regulation of transcription from RNA polymerase II promoter	GO|GO.BP	0.00315344	1	0.811822	1	0.0227273	7.17e-05	317.114	44	44	1	1	negative regulation of G1/S transition of mitotic cell cycle by negative regulation of transcription from RNA polymerase II promoter	67991
mediumpurple3	12	GO:1902073	positive regulation of hypoxia-inducible factor-1alpha signaling pathway	GO|GO.BP	0.00315344	1	0.811822	1	0.0227273	7.17e-05	317.114	44	44	1	1	positive regulation of hypoxia-inducible factor-1alpha signaling pathway	66568
mediumpurple3	13	GO:0016282	eukaryotic 43S preinitiation complex	GO|GO.CC	0.00315344	1	0.811822	1	0.0227273	7.17e-05	317.114	44	44	1	1	eukaryotic 43S preinitiation complex	218629
mediumpurple3	14	GO:1990071	TRAPPII protein complex	GO|GO.CC	0.00315344	1	0.811822	1	0.0227273	7.17e-05	317.114	44	44	1	1	TRAPPII protein complex	216131
mediumpurple3	15	GO:0031896	V2 vasopressin receptor binding	GO|GO.MF	0.00315344	1	0.811822	1	0.0227273	7.17e-05	317.114	44	44	1	1	V2 vasopressin receptor binding	109689
mediumpurple3	16	GO:0006413	translational initiation	GO|GO.BP	0.00361188	1	0.88425	3	0.0681818	0.00702358	9.70756	44	44	0.0306122	98	translational initiation	13688|108989|218629
mediumpurple3	17	GO:0060674	placenta blood vessel development	GO|GO.BP	0.0042642	1	0.971261	2	0.0454545	0.00222174	20.4589	44	44	0.0645161	31	placenta blood vessel development	15213|18129
mediumpurple3	18	GO:0008374	O-acyltransferase activity	GO|GO.MF	0.0042642	1	0.971261	2	0.0454545	0.00222174	20.4589	44	44	0.0645161	31	O-acyltransferase activity	14732|28169
mediumpurple3	19	GO:0005887	integral component of plasma membrane	GO|GO.CC	0.0044935	1	0.989041	8	0.181818	0.0607038	2.99517	44	44	0.0094451	847	integral component of plasma membrane	16532|18129|20354|20608|20866|93706|214968|320707
mediumpurple3	20	GO:0070542	response to fatty acid	GO|GO.BP	0.0045394	1	0.989041	2	0.0454545	0.00229341	19.8196	44	44	0.0625	32	response to fatty acid	20249|107476
mediumpurple3	21	GO:0003179	heart valve morphogenesis	GO|GO.BP	0.00482263	1	1	2	0.0454545	0.00236508	19.219	44	44	0.0606061	33	heart valve morphogenesis	15213|18129
mediumpurple3	22	GO:0045746	negative regulation of Notch signaling pathway	GO|GO.BP	0.00482263	1	1	2	0.0454545	0.00236508	19.219	44	44	0.0606061	33	negative regulation of Notch signaling pathway	15213|109689
mediumpurple3	23	GO:0001078	transcriptional repressor activity, RNA polymerase II core promoter proximal region sequence-specific binding	GO|GO.MF	0.00538082	1	1	3	0.0681818	0.00809862	8.41895	44	44	0.0265487	113	transcriptional repressor activity, RNA polymerase II core promoter proximal region sequence-specific binding	15213|16969|67991
mediumpurple3	24	GO:0044459	plasma membrane part	GO|GO.CC	0.00595623	1	1	12	0.272727	0.123988	2.19963	44	44	0.00693642	1730	plasma membrane part	13138|16532|16897|18129|20354|20608|20866|75723|93706|109689|214968|320707
mediumpurple3	25	GO:0003170	heart valve development	GO|GO.BP	0.00603472	1	1	2	0.0454545	0.00265176	17.1413	44	44	0.0540541	37	heart valve development	15213|18129
mediumpurple3	26	GO:0003365	establishment of cell polarity involved in ameboidal cell migration	GO|GO.BP	0.00629717	1	1	1	0.0227273	0.000143338	158.557	44	44	0.5	2	establishment of cell polarity involved in ameboidal cell migration	75723
mediumpurple3	27	GO:0006404	RNA import into nucleus	GO|GO.BP	0.00629717	1	1	1	0.0227273	0.000143338	158.557	44	44	0.5	2	RNA import into nucleus	108989
mediumpurple3	28	GO:0016340	calcium-dependent cell-matrix adhesion	GO|GO.BP	0.00629717	1	1	1	0.0227273	0.000143338	158.557	44	44	0.5	2	calcium-dependent cell-matrix adhesion	13138
mediumpurple3	29	GO:0031445	regulation of heterochromatin assembly	GO|GO.BP	0.00629717	1	1	1	0.0227273	0.000143338	158.557	44	44	0.5	2	regulation of heterochromatin assembly	108989
mediumpurple3	30	GO:0031453	positive regulation of heterochromatin assembly	GO|GO.BP	0.00629717	1	1	1	0.0227273	0.000143338	158.557	44	44	0.5	2	positive regulation of heterochromatin assembly	108989
mediumpurple3	31	GO:0031990	mRNA export from nucleus in response to heat stress	GO|GO.BP	0.00629717	1	1	1	0.0227273	0.000143338	158.557	44	44	0.5	2	mRNA export from nucleus in response to heat stress	108989
mediumpurple3	32	GO:0032240	negative regulation of nucleobase-containing compound transport	GO|GO.BP	0.00629717	1	1	1	0.0227273	0.000143338	158.557	44	44	0.5	2	negative regulation of nucleobase-containing compound transport	108989
mediumpurple3	33	GO:0036304	umbilical cord morphogenesis	GO|GO.BP	0.00629717	1	1	1	0.0227273	0.000143338	158.557	44	44	0.5	2	umbilical cord morphogenesis	15213
mediumpurple3	34	GO:0044268	multicellular organismal protein metabolic process	GO|GO.BP	0.00629717	1	1	1	0.0227273	0.000143338	158.557	44	44	0.5	2	multicellular organismal protein metabolic process	107476
mediumpurple3	35	GO:0046832	negative regulation of RNA export from nucleus	GO|GO.BP	0.00629717	1	1	1	0.0227273	0.000143338	158.557	44	44	0.5	2	negative regulation of RNA export from nucleus	108989
mediumpurple3	36	GO:0061027	umbilical cord development	GO|GO.BP	0.00629717	1	1	1	0.0227273	0.000143338	158.557	44	44	0.5	2	umbilical cord development	15213
mediumpurple3	37	GO:1900039	positive regulation of cellular response to hypoxia	GO|GO.BP	0.00629717	1	1	1	0.0227273	0.000143338	158.557	44	44	0.5	2	positive regulation of cellular response to hypoxia	66568
mediumpurple3	38	GO:1900220	semaphorin-plexin signaling pathway involved in bone trabecula morphogenesis	GO|GO.BP	0.00629717	1	1	1	0.0227273	0.000143338	158.557	44	44	0.5	2	semaphorin-plexin signaling pathway involved in bone trabecula morphogenesis	20354
mediumpurple3	39	GO:1903699	tarsal gland development	GO|GO.BP	0.00629717	1	1	1	0.0227273	0.000143338	158.557	44	44	0.5	2	tarsal gland development	20249
mediumpurple3	40	GO:1990705	cholangiocyte proliferation	GO|GO.BP	0.00629717	1	1	1	0.0227273	0.000143338	158.557	44	44	0.5	2	cholangiocyte proliferation	18129
mediumpurple3	41	GO:0070993	translation preinitiation complex	GO|GO.CC	0.00629717	1	1	1	0.0227273	0.000143338	158.557	44	44	0.5	2	translation preinitiation complex	218629
mediumpurple3	42	GO:0003989	acetyl-CoA carboxylase activity	GO|GO.MF	0.00629717	1	1	1	0.0227273	0.000143338	158.557	44	44	0.5	2	acetyl-CoA carboxylase activity	107476
mediumpurple3	43	GO:0031691	alpha-1A adrenergic receptor binding	GO|GO.MF	0.00629717	1	1	1	0.0227273	0.000143338	158.557	44	44	0.5	2	alpha-1A adrenergic receptor binding	109689
mediumpurple3	44	GO:0031692	alpha-1B adrenergic receptor binding	GO|GO.MF	0.00629717	1	1	1	0.0227273	0.000143338	158.557	44	44	0.5	2	alpha-1B adrenergic receptor binding	109689
mediumpurple3	45	GO:0031762	follicle-stimulating hormone receptor binding	GO|GO.MF	0.00629717	1	1	1	0.0227273	0.000143338	158.557	44	44	0.5	2	follicle-stimulating hormone receptor binding	109689
mediumpurple3	46	GO:0031893	vasopressin receptor binding	GO|GO.MF	0.00629717	1	1	1	0.0227273	0.000143338	158.557	44	44	0.5	2	vasopressin receptor binding	109689
mediumpurple3	47	GO:0060072	large conductance calcium-activated potassium channel activity	GO|GO.MF	0.00629717	1	1	1	0.0227273	0.000143338	158.557	44	44	0.5	2	large conductance calcium-activated potassium channel activity	16532
mediumpurple3	48	GO:0031226	intrinsic component of plasma membrane	GO|GO.CC	0.0063739	1	1	8	0.181818	0.0643589	2.82507	44	44	0.00890869	898	intrinsic component of plasma membrane	16532|18129|20354|20608|20866|93706|214968|320707
mediumpurple3	49	GO:0046579	positive regulation of Ras protein signal transduction	GO|GO.BP	0.00668757	1	1	2	0.0454545	0.0027951	16.2622	44	44	0.0512821	39	positive regulation of Ras protein signal transduction	18129|109689
mediumpurple3	50	GO:0006631	fatty acid metabolic process	GO|GO.BP	0.00868148	1	1	4	0.0909091	0.0184906	4.91649	44	44	0.0155039	258	fatty acid metabolic process	14732|20249|20608|107476
midnightblue	1	GO:0005615	extracellular space	GO|GO.CC	6.09e-06	1	0.00694286	73	0.302905	0.185551	1.63246	244	241	0.0281962	2589	extracellular space	(More than 50 overlapping genes)
midnightblue	2	GO:0044421	extracellular region part	GO|GO.CC	6.25e-06	1	0.00707614	76	0.315353	0.196087	1.60823	244	241	0.0277778	2736	extracellular region part	(More than 50 overlapping genes)
midnightblue	3	GO:0005576	extracellular region	GO|GO.CC	1.93e-05	1	0.0184062	79	0.327801	0.212786	1.54052	244	241	0.0266083	2969	extracellular region	(More than 50 overlapping genes)
midnightblue	4	GO:1903561	extracellular vesicle	GO|GO.CC	2.36e-05	1	0.0220089	61	0.253112	0.151437	1.6714	244	241	0.0288689	2113	extracellular vesicle	(More than 50 overlapping genes)
midnightblue	5	GO:0043230	extracellular organelle	GO|GO.CC	2.61e-05	1	0.0238854	61	0.253112	0.151939	1.66588	244	241	0.0287736	2120	extracellular organelle	(More than 50 overlapping genes)
midnightblue	6	GO:0070062	extracellular exosome	GO|GO.CC	3.64e-05	1	0.0314986	60	0.248963	0.150219	1.65734	244	241	0.028626	2096	extracellular exosome	(More than 50 overlapping genes)
midnightblue	7	GO:0035739	CD4-positive, alpha-beta T cell proliferation	GO|GO.BP	0.000169216	1	0.109551	3	0.0124481	0.000501684	24.8127	244	241	0.428571	7	CD4-positive, alpha-beta T cell proliferation	11847|21813|65960
midnightblue	8	GO:2000561	regulation of CD4-positive, alpha-beta T cell proliferation	GO|GO.BP	0.000169216	1	0.109551	3	0.0124481	0.000501684	24.8127	244	241	0.428571	7	regulation of CD4-positive, alpha-beta T cell proliferation	11847|21813|65960
midnightblue	9	GO:0061756	leukocyte adhesion to vascular endothelial cell	GO|GO.BP	0.000173091	1	0.111549	4	0.0165975	0.00121838	13.6227	244	241	0.235294	17	leukocyte adhesion to vascular endothelial cell	14537|15894|16412|20315
midnightblue	10	GO:0046634	regulation of alpha-beta T cell activation	GO|GO.BP	0.000683533	1	0.301462	6	0.0248963	0.00444349	5.60286	244	241	0.0967742	62	regulation of alpha-beta T cell activation	11847|11848|18762|21813|65960|320404
midnightblue	11	GO:0098609	cell-cell adhesion	GO|GO.BP	0.000854825	1	0.354214	20	0.0829876	0.0378413	2.19304	244	241	0.0378788	528	cell-cell adhesion	11847|11848|12192|14537|15894|16412|18762|20315|21813|56376|57342|65960|67916|67938|68764|71994|170823|226352|320404|381409
midnightblue	12	GO:0008449	N-acetylglucosamine-6-sulfatase activity	GO|GO.MF	0.000881164	1	0.360781	2	0.00829875	0.000215008	38.5975	244	241	0.666667	3	N-acetylglucosamine-6-sulfatase activity	72043|75612
midnightblue	13	GO:0044344	cellular response to fibroblast growth factor stimulus	GO|GO.BP	0.000954013	1	0.381873	6	0.0248963	0.00473017	5.2633	244	241	0.0909091	66	cellular response to fibroblast growth factor stimulus	12192|12393|14164|14183|24064|72043
midnightblue	14	GO:0000038	very long-chain fatty acid metabolic process	GO|GO.BP	0.00111453	1	0.424595	4	0.0165975	0.00193507	8.57722	244	241	0.148148	27	very long-chain fatty acid metabolic process	11430|19299|19305|94180
midnightblue	15	GO:0040036	regulation of fibroblast growth factor receptor signaling pathway	GO|GO.BP	0.00111453	1	0.424595	4	0.0165975	0.00193507	8.57722	244	241	0.148148	27	regulation of fibroblast growth factor receptor signaling pathway	12393|14183|24064|72043
midnightblue	16	GO:0071774	response to fibroblast growth factor	GO|GO.BP	0.00111684	1	0.424595	6	0.0248963	0.0048735	5.10849	244	241	0.0882353	68	response to fibroblast growth factor	12192|12393|14164|14183|24064|72043
midnightblue	17	GO:0016054	organic acid catabolic process	GO|GO.BP	0.0011847	1	0.440595	9	0.0373444	0.0107504	3.47378	244	241	0.06	150	organic acid catabolic process	11430|11847|19299|19305|66514|72129|104776|216456|227095
midnightblue	18	GO:0046395	carboxylic acid catabolic process	GO|GO.BP	0.0011847	1	0.440595	9	0.0373444	0.0107504	3.47378	244	241	0.06	150	carboxylic acid catabolic process	11430|11847|19299|19305|66514|72129|104776|216456|227095
midnightblue	19	GO:0090287	regulation of cellular response to growth factor stimulus	GO|GO.BP	0.00144957	1	0.508	11	0.0456432	0.0156239	2.92137	244	241	0.0504587	218	regulation of cellular response to growth factor stimulus	12393|12633|14164|14183|24064|65960|68939|72043|72183|226101|333088
midnightblue	20	GO:0016790	thiolester hydrolase activity	GO|GO.MF	0.00146812	1	0.512608	4	0.0165975	0.00207841	7.98569	244	241	0.137931	29	thiolester hydrolase activity	18777|19063|104776|227095
midnightblue	21	GO:0050901	leukocyte tethering or rolling	GO|GO.BP	0.00160897	1	0.542615	3	0.0124481	0.00100337	12.4063	244	241	0.214286	14	leukocyte tethering or rolling	14537|16412|20315
midnightblue	22	GO:0046638	positive regulation of alpha-beta T cell differentiation	GO|GO.BP	0.00167127	1	0.557873	4	0.0165975	0.00215007	7.7195	244	241	0.133333	30	positive regulation of alpha-beta T cell differentiation	11848|18762|21813|320404
midnightblue	23	GO:0002084	protein depalmitoylation	GO|GO.BP	0.00174223	1	0.571308	2	0.00829875	0.000286677	28.9481	244	241	0.5	4	protein depalmitoylation	18777|19063
midnightblue	24	GO:0016560	protein import into peroxisome matrix, docking	GO|GO.BP	0.00174223	1	0.571308	2	0.00829875	0.000286677	28.9481	244	241	0.5	4	protein import into peroxisome matrix, docking	19305|72129
midnightblue	25	GO:0006631	fatty acid metabolic process	GO|GO.BP	0.00178755	1	0.579756	12	0.0497925	0.0184906	2.69285	244	241	0.0465116	258	fatty acid metabolic process	11430|16889|18777|19299|19305|66885|72129|76267|77219|78070|94180|228026
midnightblue	26	GO:0007031	peroxisome organization	GO|GO.BP	0.00189315	1	0.60314	4	0.0165975	0.00222174	7.47049	244	241	0.129032	31	peroxisome organization	11430|19299|19305|72129
midnightblue	27	GO:0045785	positive regulation of cell adhesion	GO|GO.BP	0.00194347	1	0.611308	13	0.0539419	0.0212141	2.54274	244	241	0.0439189	296	positive regulation of cell adhesion	11848|15894|16412|18709|18762|20163|20315|21813|67916|68813|226352|320404|407800
midnightblue	28	GO:0007159	leukocyte cell-cell adhesion	GO|GO.BP	0.00206687	1	0.638154	11	0.0456432	0.0163406	2.79324	244	241	0.0482456	228	leukocyte cell-cell adhesion	11847|11848|14537|15894|16412|18762|20315|21813|65960|170823|320404
midnightblue	29	GO:0008543	fibroblast growth factor receptor signaling pathway	GO|GO.BP	0.00215433	1	0.657575	5	0.0207469	0.00379847	5.46191	244	241	0.0943396	53	fibroblast growth factor receptor signaling pathway	12393|14164|14183|24064|72043
midnightblue	30	GO:0030324	lung development	GO|GO.BP	0.00228809	1	0.68431	9	0.0373444	0.0118254	3.15798	244	241	0.0545455	165	lung development	11886|14164|14183|16889|20692|21813|22413|24064|50785
midnightblue	31	GO:0060602	branch elongation of an epithelium	GO|GO.BP	0.00241299	1	0.703746	3	0.0124481	0.00114671	10.8555	244	241	0.1875	16	branch elongation of an epithelium	14164|14183|24064
midnightblue	32	GO:0031982	vesicle	GO|GO.CC	0.00251922	1	0.719415	74	0.307054	0.227621	1.34897	244	241	0.0232997	3176	vesicle	(More than 50 overlapping genes)
midnightblue	33	GO:0030323	respiratory tube development	GO|GO.BP	0.00258453	1	0.730758	9	0.0373444	0.0120404	3.10159	244	241	0.0535714	168	respiratory tube development	11886|14164|14183|16889|20692|21813|22413|24064|50785
midnightblue	34	GO:2000514	regulation of CD4-positive, alpha-beta T cell activation	GO|GO.BP	0.00267973	1	0.743324	4	0.0165975	0.00243675	6.81133	244	241	0.117647	34	regulation of CD4-positive, alpha-beta T cell activation	11847|18762|21813|65960
midnightblue	35	GO:0009063	cellular amino acid catabolic process	GO|GO.BP	0.00275021	1	0.755366	5	0.0207469	0.00401347	5.16931	244	241	0.0892857	56	cellular amino acid catabolic process	11847|66514|104776|216456|227095
midnightblue	36	GO:0014855	striated muscle cell proliferation	GO|GO.BP	0.00275021	1	0.755366	5	0.0207469	0.00401347	5.16931	244	241	0.0892857	56	striated muscle cell proliferation	12633|14164|14183|21813|22413
midnightblue	37	GO:0060501	positive regulation of epithelial cell proliferation involved in lung morphogenesis	GO|GO.BP	0.00287064	1	0.777416	2	0.00829875	0.000358346	23.1585	244	241	0.4	5	positive regulation of epithelial cell proliferation involved in lung morphogenesis	14183|22413
midnightblue	38	GO:0072611	interleukin-13 secretion	GO|GO.BP	0.00287064	1	0.777416	2	0.00829875	0.000358346	23.1585	244	241	0.4	5	interleukin-13 secretion	11847|18762
midnightblue	39	GO:0098734	macromolecule depalmitoylation	GO|GO.BP	0.00287064	1	0.777416	2	0.00829875	0.000358346	23.1585	244	241	0.4	5	macromolecule depalmitoylation	18777|19063
midnightblue	40	GO:2000562	negative regulation of CD4-positive, alpha-beta T cell proliferation	GO|GO.BP	0.00287064	1	0.777416	2	0.00829875	0.000358346	23.1585	244	241	0.4	5	negative regulation of CD4-positive, alpha-beta T cell proliferation	11847|65960
midnightblue	41	GO:2000665	regulation of interleukin-13 secretion	GO|GO.BP	0.00287064	1	0.777416	2	0.00829875	0.000358346	23.1585	244	241	0.4	5	regulation of interleukin-13 secretion	11847|18762
midnightblue	42	GO:0000268	peroxisome targeting sequence binding	GO|GO.MF	0.00287064	1	0.777416	2	0.00829875	0.000358346	23.1585	244	241	0.4	5	peroxisome targeting sequence binding	19305|72129
midnightblue	43	GO:0008474	palmitoyl-(protein) hydrolase activity	GO|GO.MF	0.00287064	1	0.777416	2	0.00829875	0.000358346	23.1585	244	241	0.4	5	palmitoyl-(protein) hydrolase activity	18777|19063
midnightblue	44	GO:0098599	palmitoyl hydrolase activity	GO|GO.MF	0.00287064	1	0.777416	2	0.00829875	0.000358346	23.1585	244	241	0.4	5	palmitoyl hydrolase activity	18777|19063
midnightblue	45	GO:0071402	cellular response to lipoprotein particle stimulus	GO|GO.BP	0.00289296	1	0.77879	3	0.0124481	0.00121838	10.217	244	241	0.176471	17	cellular response to lipoprotein particle stimulus	12520|16412|21899
midnightblue	46	GO:0008569	ATP-dependent microtubule motor activity, minus-end-directed	GO|GO.MF	0.00289296	1	0.77879	3	0.0124481	0.00121838	10.217	244	241	0.176471	17	ATP-dependent microtubule motor activity, minus-end-directed	13424|110082|110083
midnightblue	47	GO:1904019	epithelial cell apoptotic process	GO|GO.BP	0.00292591	1	0.783168	6	0.0248963	0.00587687	4.23631	244	241	0.0731707	82	epithelial cell apoptotic process	12192|12380|12633|15894|21813|105722
midnightblue	48	GO:0004175	endopeptidase activity	GO|GO.MF	0.00297716	1	0.787099	11	0.0456432	0.0171289	2.66468	244	241	0.0460251	239	endopeptidase activity	12633|18791|59287|67819|76453|76867|77613|80898|109552|229445|230709
midnightblue	49	GO:0010092	specification of animal organ identity	GO|GO.BP	0.00342765	1	0.860692	3	0.0124481	0.00129005	9.64938	244	241	0.166667	18	specification of animal organ identity	14164|14183|22413
midnightblue	50	GO:0045123	cellular extravasation	GO|GO.BP	0.00366529	1	0.891574	4	0.0165975	0.00265176	6.25906	244	241	0.108108	37	cellular extravasation	14537|15894|16412|20315
orange	1	GO:0006952	defense response	GO|GO.BP	4.9e-44	4.65e-38	1.16e-38	59	0.551402	0.0599154	9.203	111	107	0.0705742	836	defense response	(More than 50 overlapping genes)
orange	2	GO:0045087	innate immune response	GO|GO.BP	1.89e-43	1.8e-37	3.59e-38	47	0.439252	0.029886	14.6976	111	107	0.11271	417	innate immune response	14469|14960|14961|14962|14969|14991|15018|15040|15162|15944|15957|15958|15959|16149|16362|16859|17472|20128|20293|20304|20821|20846|20847|21354|23962|54123|54396|55932|57444|58203|60440|66141|71586|74735|80285|80861|100702|107607|109032|229898|230073|234311|236573|246728|434341|547253|100038882
orange	3	GO:0006955	immune response	GO|GO.BP	6.52e-38	6.19e-32	8.84e-33	53	0.495327	0.056117	8.82669	111	107	0.0676884	783	immune response	(More than 50 overlapping genes)
orange	4	GO:0098542	defense response to other organism	GO|GO.BP	4.9e-37	4.65e-31	5.16e-32	37	0.345794	0.0191357	18.0707	111	107	0.138577	267	defense response to other organism	14469|14972|14991|15040|15162|15945|15957|15958|15959|16362|16859|17472|20304|20846|20847|23962|54123|54396|55932|57444|58203|60440|66141|67775|71586|80285|80861|94094|100702|107607|209200|230073|234311|236573|246728|667370|100038882
orange	5	GO:0002376	immune system process	GO|GO.BP	6.99e-36	6.63e-30	6.03e-31	65	0.607477	0.10865	5.59111	111	107	0.042876	1516	immune system process	(More than 50 overlapping genes)
orange	6	GO:0051707	response to other organism	GO|GO.BP	1.01e-35	9.57e-30	7.97e-31	43	0.401869	0.0333262	12.0587	111	107	0.0924731	465	response to other organism	12010|14062|14469|14972|14991|15040|15162|15945|15957|15958|15959|16362|16859|17472|20293|20304|20846|20847|23962|54123|54396|55932|57444|58203|60440|66141|67775|71586|76933|80285|80861|94094|100702|107607|109032|209200|230073|234311|236573|246728|246730|667370|100038882
orange	7	GO:0043207	response to external biotic stimulus	GO|GO.BP	1.11e-35	1.05e-29	8.07e-31	43	0.401869	0.0333978	12.0328	111	107	0.0922747	466	response to external biotic stimulus	12010|14062|14469|14972|14991|15040|15162|15945|15957|15958|15959|16362|16859|17472|20293|20304|20846|20847|23962|54123|54396|55932|57444|58203|60440|66141|67775|71586|76933|80285|80861|94094|100702|107607|109032|209200|230073|234311|236573|246728|246730|667370|100038882
orange	8	GO:0009607	response to biotic stimulus	GO|GO.BP	1.59e-34	1.51e-28	1.08e-29	43	0.401869	0.0355479	11.305	111	107	0.0866935	496	response to biotic stimulus	12010|14062|14469|14972|14991|15040|15162|15945|15957|15958|15959|16362|16859|17472|20293|20304|20846|20847|23962|54123|54396|55932|57444|58203|60440|66141|67775|71586|76933|80285|80861|94094|100702|107607|109032|209200|230073|234311|236573|246728|246730|667370|100038882
orange	9	GO:0009615	response to virus	GO|GO.BP	3.09e-30	2.93e-24	1.63e-25	29	0.271028	0.0134738	20.1152	111	107	0.154255	188	response to virus	15945|15957|15958|15959|16362|16859|17472|20304|20846|20847|23962|54123|54396|57444|58203|66141|67775|71586|76933|80285|80861|94094|209200|230073|234311|246728|246730|667370|100038882
orange	10	GO:0034341	response to interferon-gamma	GO|GO.BP	4.53e-30	4.29e-24	2.15e-25	21	0.196262	0.00437182	44.8924	111	107	0.344262	61	response to interferon-gamma	14469|14960|14961|14969|15018|15944|16362|17472|20293|20304|20821|20846|54396|55932|66141|80285|100702|229898|236573|434341|547253
orange	11	GO:0034097	response to cytokine	GO|GO.BP	3.99e-28	3.78e-22	1.58e-23	39	0.364486	0.038558	9.45292	111	107	0.0724907	538	response to cytokine	14469|14960|14961|14969|15018|15944|15945|15951|15953|15957|15958|15959|16145|16149|16362|17472|20293|20304|20821|20846|20847|54123|54396|55932|58203|60440|60533|66141|71586|80285|100702|229898|230073|236573|327959|434341|547253|100038882|100039796
orange	12	GO:0051607	defense response to virus	GO|GO.BP	8.67e-27	8.23e-21	3.29e-22	25	0.233645	0.0108937	21.4477	111	107	0.164474	152	defense response to virus	15945|15957|15958|15959|16362|17472|20304|20846|20847|23962|54123|57444|58203|66141|67775|71586|80285|80861|94094|209200|230073|234311|246728|667370|100038882
orange	13	GO:0002252	immune effector process	GO|GO.BP	3.64e-26	3.45e-20	1.28e-21	35	0.327103	0.0321795	10.165	111	107	0.077951	449	immune effector process	12010|14961|14962|14964|14972|14991|15040|15945|15957|15958|15959|16149|16362|16859|17472|20304|20846|20847|21354|23962|54123|57444|58203|66141|67775|71586|80285|80861|94094|209200|230073|234311|246728|667370|100038882
orange	14	GO:0051704	multi-organism process	GO|GO.BP	4.53e-26	4.3e-20	1.54e-21	51	0.476636	0.0878664	5.42455	111	107	0.0415987	1226	multi-organism process	(More than 50 overlapping genes)
orange	15	GO:0035456	response to interferon-beta	GO|GO.BP	1.6e-25	1.52e-19	5.24e-21	16	0.149533	0.00250842	59.6123	111	107	0.457143	35	response to interferon-beta	14469|15944|15951|15953|15957|15959|16145|16362|20846|54396|55932|60440|66141|100702|327959|100039796
orange	16	GO:0071346	cellular response to interferon-gamma	GO|GO.BP	1.02e-24	9.64e-19	3.11e-20	17	0.158879	0.00344012	46.184	111	107	0.354167	48	cellular response to interferon-gamma	14469|14961|15018|15944|16362|17472|20293|20304|20846|54396|55932|80285|100702|229898|236573|434341|547253
orange	17	GO:0042611	MHC protein complex	GO|GO.CC	3.9e-24	3.7e-18	1.12e-19	13	0.121495	0.00136171	89.2223	111	107	0.684211	19	MHC protein complex	12010|14960|14961|14964|14969|14972|14991|15001|15015|15018|15040|16149|110557
orange	18	GO:0035458	cellular response to interferon-beta	GO|GO.BP	3.7e-23	3.51e-17	9.49e-19	14	0.130841	0.00200674	65.2009	111	107	0.5	28	cellular response to interferon-beta	14469|15944|15951|15953|15957|15959|16145|16362|20846|54396|55932|60440|100702|100039796
orange	19	GO:0019882	antigen processing and presentation	GO|GO.BP	1.26e-22	1.2e-16	2.93e-18	18	0.168224	0.00537519	31.2964	111	107	0.24	75	antigen processing and presentation	12010|14960|14961|14964|14969|14972|14991|15001|15015|15018|15039|15040|16149|16912|16913|21354|107607|110557
orange	20	GO:0048002	antigen processing and presentation of peptide antigen	GO|GO.BP	1.92e-21	1.82e-15	4.15e-17	15	0.140187	0.00322511	43.4673	111	107	0.333333	45	antigen processing and presentation of peptide antigen	12010|14960|14961|14964|14969|14972|14991|15001|15015|15018|15039|15040|16149|21354|110557
orange	21	GO:0071345	cellular response to cytokine stimulus	GO|GO.BP	4.04e-21	3.83e-15	8.51e-17	31	0.28972	0.0331828	8.73101	111	107	0.0669546	463	cellular response to cytokine stimulus	14469|14961|15018|15944|15945|15951|15953|15957|15958|15959|16145|16149|16362|17472|20293|20304|20846|20847|54123|54396|55932|58203|60440|66141|80285|100702|229898|236573|434341|547253|100039796
orange	22	GO:0009605	response to external stimulus	GO|GO.BP	9.06e-20	8.59e-14	1.59e-15	46	0.429907	0.0958217	4.48653	111	107	0.0344054	1337	response to external stimulus	12010|14062|14469|14972|14991|15040|15162|15945|15957|15958|15959|16149|16362|16859|17472|20293|20304|20846|20847|23962|24110|54123|54396|55932|57444|58203|60440|66141|67775|71586|76933|80285|80861|94094|100702|107607|109032|209200|229898|230073|234311|236573|246728|246730|667370|100038882
orange	23	GO:0042605	peptide antigen binding	GO|GO.MF	9.69e-20	9.19e-14	1.66e-15	11	0.102804	0.00129005	79.69	111	107	0.611111	18	peptide antigen binding	14960|14961|14964|14972|14991|15015|15018|15039|15040|21354|110557
orange	24	GO:0006950	response to stress	GO|GO.BP	2.95e-19	2.8e-13	4.83e-15	60	0.560748	0.176306	3.18053	111	107	0.0243902	2460	response to stress	(More than 50 overlapping genes)
orange	25	GO:0002682	regulation of immune system process	GO|GO.BP	4.06e-18	3.85e-12	5.75e-14	36	0.336449	0.0604171	5.56876	111	107	0.0427046	843	regulation of immune system process	12010|14960|14961|14962|14964|14972|14991|15001|15040|15944|15945|16149|16362|16859|16909|17472|20128|20293|20304|20846|21354|54123|54396|58203|60533|71586|80285|80861|107607|209200|229898|230073|234311|434341|547253|100038882
orange	26	GO:0002684	positive regulation of immune system process	GO|GO.BP	1.64e-17	1.55e-11	2.25e-13	30	0.280374	0.0407798	6.87532	111	107	0.0527241	569	positive regulation of immune system process	12010|14960|14961|14962|14964|14972|14991|15040|15944|15945|16149|16362|16859|20128|20293|20304|20846|54123|54396|58203|60533|71586|80285|80861|107607|229898|230073|234311|434341|100038882
orange	27	GO:0031347	regulation of defense response	GO|GO.BP	1.22e-16	1.16e-10	1.47e-12	25	0.233645	0.0278076	8.40218	111	107	0.064433	388	regulation of defense response	14991|15040|15944|16149|16362|16859|17472|20128|20304|20846|21354|24110|54123|54396|58203|71586|80285|80861|107607|209200|229898|230073|234311|434341|547253
orange	28	GO:0003823	antigen binding	GO|GO.MF	1.54e-16	1.46e-10	1.78e-12	11	0.102804	0.00215007	47.814	111	107	0.366667	30	antigen binding	14960|14961|14964|14972|14991|15015|15018|15039|15040|21354|110557
orange	29	GO:0045088	regulation of innate immune response	GO|GO.BP	2.47e-16	2.34e-10	2.69e-12	19	0.17757	0.0135455	13.1092	111	107	0.100529	189	regulation of innate immune response	14991|15040|15944|16149|16362|16859|20128|21354|54123|54396|58203|71586|80285|80861|229898|230073|234311|434341|547253
orange	30	GO:0045089	positive regulation of innate immune response	GO|GO.BP	2.16e-15	2.05e-09	2.12e-11	17	0.158879	0.0110371	14.395	111	107	0.11039	154	positive regulation of innate immune response	14991|15040|15944|16149|16362|16859|20128|54123|54396|58203|71586|80285|80861|229898|230073|234311|434341
orange	31	GO:0002474	antigen processing and presentation of peptide antigen via MHC class I	GO|GO.BP	2.19e-15	2.08e-09	2.12e-11	10	0.0934579	0.0018634	50.1546	111	107	0.384615	26	antigen processing and presentation of peptide antigen via MHC class I	12010|14964|14972|14991|15015|15018|15039|15040|21354|110557
orange	32	GO:0031349	positive regulation of defense response	GO|GO.BP	4.56e-15	4.32e-09	4.24e-11	19	0.17757	0.0158389	11.211	111	107	0.0859729	221	positive regulation of defense response	14991|15040|15944|16149|16362|16859|20128|20304|54123|54396|58203|71586|80285|80861|107607|229898|230073|234311|434341
orange	33	GO:0010033	response to organic substance	GO|GO.BP	1.03e-14	9.78e-09	8.98e-11	48	0.448598	0.140472	3.19352	111	107	0.0244898	1960	response to organic substance	12010|14062|14469|14960|14961|14962|14969|14991|15018|15944|15945|15951|15953|15957|15958|15959|16145|16149|16362|16859|16909|17472|20293|20304|20821|20846|20847|24063|24110|54123|54396|55932|58203|60440|60533|66141|71586|80285|100702|107607|229898|230073|236573|327959|434341|547253|100038882|100039796
orange	34	GO:0050778	positive regulation of immune response	GO|GO.BP	1.88e-14	1.78e-08	1.59e-10	22	0.205607	0.0251559	8.17334	111	107	0.0626781	351	positive regulation of immune response	12010|14961|14962|14964|14972|14991|15040|15944|16149|16362|16859|20128|54123|54396|58203|71586|80285|80861|229898|230073|234311|434341
orange	35	GO:0009617	response to bacterium	GO|GO.BP	2.66e-14	2.52e-08	2.16e-10	20	0.186916	0.0199957	9.3478	111	107	0.0716846	279	response to bacterium	12010|14062|14469|14972|14991|15040|15162|15945|16859|20293|20304|20846|54396|55932|60440|100702|107607|109032|236573|100038882
orange	36	GO:0050776	regulation of immune response	GO|GO.BP	3.03e-14	2.88e-08	2.42e-10	24	0.224299	0.0319645	7.01714	111	107	0.0538117	446	regulation of immune response	12010|14961|14962|14964|14972|14991|15040|15944|16149|16362|16859|20128|21354|54123|54396|58203|71586|80285|80861|229898|230073|234311|434341|547253
orange	37	GO:0042612	MHC class I protein complex	GO|GO.CC	4.54e-14	4.31e-08	3.56e-10	7	0.0654206	0.000645023	101.424	111	107	0.777778	9	MHC class I protein complex	12010|14964|14972|15015|15018|15040|110557
orange	38	GO:0060760	positive regulation of response to cytokine stimulus	GO|GO.BP	7.16e-14	6.8e-08	5.35e-10	10	0.0934579	0.00250842	37.2577	111	107	0.285714	35	positive regulation of response to cytokine stimulus	15944|16149|54123|54396|58203|71586|80285|230073|434341|547253
orange	39	GO:0043900	regulation of multi-organism process	GO|GO.BP	4.65e-13	4.41e-07	3.11e-09	19	0.17757	0.0204257	8.69346	111	107	0.0666667	285	regulation of multi-organism process	16149|16859|17472|20128|20304|20821|20846|57444|66141|74735|80285|80861|107607|209200|230073|234311|246730|671535|100038882
orange	40	GO:0042742	defense response to bacterium	GO|GO.BP	9.07e-13	8.61e-07	5.85e-09	13	0.121495	0.00738193	16.4585	111	107	0.126214	103	defense response to bacterium	14469|14972|14991|15040|15162|16859|54396|55932|60440|100702|107607|236573|100038882
orange	41	GO:0002478	antigen processing and presentation of exogenous peptide antigen	GO|GO.BP	1.72e-12	1.63e-06	1.06e-08	8	0.0747664	0.00150505	49.6769	111	107	0.380952	21	antigen processing and presentation of exogenous peptide antigen	12010|14960|14961|14969|14972|14991|15001|16149
orange	42	GO:0044403	symbiosis, encompassing mutualism through parasitism	GO|GO.BP	2.46e-12	2.33e-06	1.46e-08	18	0.168224	0.0195657	8.59793	111	107	0.0659341	273	symbiosis, encompassing mutualism through parasitism	14469|15944|16149|20128|20304|20821|20846|54396|55932|57444|58203|66141|74735|100702|236573|246730|671535|100038882
orange	43	GO:0002697	regulation of immune effector process	GO|GO.BP	3.14e-12	2.98e-06	1.82e-08	17	0.158879	0.0171289	9.27545	111	107	0.0711297	239	regulation of immune effector process	12010|14964|14972|14991|15040|16149|16362|16859|17472|20304|20846|21354|80285|80861|209200|230073|234311
orange	44	GO:0044419	interspecies interaction between organisms	GO|GO.BP	4.51e-12	4.28e-06	2.55e-08	18	0.168224	0.0202824	8.29411	111	107	0.0636042	283	interspecies interaction between organisms	14469|15944|16149|20128|20304|20821|20846|54396|55932|57444|58203|66141|74735|100702|236573|246730|671535|100038882
orange	45	GO:0019221	cytokine-mediated signaling pathway	GO|GO.BP	1.18e-11	1.12e-05	5.97e-08	16	0.149533	0.0159106	9.39833	111	107	0.0720721	222	cytokine-mediated signaling pathway	15944|15945|16149|16362|20293|20304|20846|20847|54123|54396|58203|60440|66141|80285|434341|547253
orange	46	GO:0019884	antigen processing and presentation of exogenous antigen	GO|GO.BP	1.28e-11	1.21e-05	6.38e-08	8	0.0747664	0.0018634	40.1237	111	107	0.307692	26	antigen processing and presentation of exogenous antigen	12010|14960|14961|14969|14972|14991|15001|16149
orange	47	GO:0060333	interferon-gamma-mediated signaling pathway	GO|GO.BP	1.38e-11	1.31e-05	6.83e-08	7	0.0654206	0.00114671	57.0508	111	107	0.4375	16	interferon-gamma-mediated signaling pathway	15944|16362|20846|54396|80285|434341|547253
orange	48	GO:0046977	TAP binding	GO|GO.MF	1.46e-11	1.38e-05	7.15e-08	6	0.0560748	0.000645023	86.9346	111	107	0.666667	9	TAP binding	14964|14972|15015|15018|21354|110557
orange	49	GO:0002483	antigen processing and presentation of endogenous peptide antigen	GO|GO.BP	3.62e-11	3.43e-05	1.66e-07	6	0.0560748	0.000716692	78.2411	111	107	0.6	10	antigen processing and presentation of endogenous peptide antigen	12010|14964|14972|14991|15040|21354
orange	50	GO:0020003	symbiont-containing vacuole	GO|GO.CC	3.62e-11	3.43e-05	1.66e-07	6	0.0560748	0.000716692	78.2411	111	107	0.6	10	symbiont-containing vacuole	14469|54396|55932|60440|100702|236573
orange	51	GO:0030881	beta-2-microglobulin binding	GO|GO.MF	3.62e-11	3.43e-05	1.66e-07	6	0.0560748	0.000716692	78.2411	111	107	0.6	10	beta-2-microglobulin binding	14964|14972|15015|15018|15040|110557
orange	52	GO:0001819	positive regulation of cytokine production	GO|GO.BP	3.92e-11	3.72e-05	1.77e-07	17	0.158879	0.0200674	7.91726	111	107	0.0607143	280	positive regulation of cytokine production	12010|14062|14991|15040|16149|16362|16859|20304|20846|54123|60533|71586|80861|107607|229898|230073|234311
orange	53	GO:0001816	cytokine production	GO|GO.BP	6.07e-11	5.76e-05	2.65e-07	21	0.196262	0.0339712	5.7773	111	107	0.0443038	474	cytokine production	12010|14062|14991|15040|16149|16362|16391|16859|17472|20128|20304|20846|54123|60533|71586|80861|107607|229898|230073|234311|100038882
orange	54	GO:0042221	response to chemical	GO|GO.BP	6.24e-11	5.92e-05	2.72e-07	49	0.457944	0.183616	2.49402	111	107	0.0191257	2562	response to chemical	12010|14062|14469|14960|14961|14962|14969|14991|15018|15944|15945|15951|15953|15957|15958|15959|16145|16149|16362|16859|16909|17472|20293|20304|20821|20846|20847|24063|24110|54123|54396|55932|58203|60440|60533|66141|67775|71586|80285|100702|107607|229898|230073|236573|327959|434341|547253|100038882|100039796
orange	55	GO:0001817	regulation of cytokine production	GO|GO.BP	7.8e-11	7.4e-05	3.33e-07	20	0.186916	0.0308177	6.0652	111	107	0.0465116	430	regulation of cytokine production	12010|14062|14991|15040|16149|16362|16859|17472|20128|20304|20846|54123|60533|71586|80861|107607|229898|230073|234311|100038882
orange	56	GO:0001961	positive regulation of cytokine-mediated signaling pathway	GO|GO.BP	8.28e-11	7.86e-05	3.51e-07	8	0.0747664	0.00229341	32.6005	111	107	0.25	32	positive regulation of cytokine-mediated signaling pathway	15944|16149|54123|54396|58203|80285|434341|547253
orange	57	GO:0019883	antigen processing and presentation of endogenous antigen	GO|GO.BP	1.57e-10	0.000149065	6.11e-07	6	0.0560748	0.00086003	65.2009	111	107	0.5	12	antigen processing and presentation of endogenous antigen	12010|14964|14972|14991|15040|21354
orange	58	GO:0065010	extracellular membrane-bounded organelle	GO|GO.CC	1.57e-10	0.000149065	6.11e-07	6	0.0560748	0.00086003	65.2009	111	107	0.5	12	extracellular membrane-bounded organelle	14469|54396|55932|60440|100702|236573
orange	59	GO:0030430	host cell cytoplasm	GO|GO.CC	2.9e-10	0.000275116	1.06e-06	6	0.0560748	0.000931699	60.1855	111	107	0.461538	13	host cell cytoplasm	14469|54396|55932|60440|100702|236573
orange	60	GO:0033655	host cell cytoplasm part	GO|GO.CC	2.9e-10	0.000275116	1.06e-06	6	0.0560748	0.000931699	60.1855	111	107	0.461538	13	host cell cytoplasm part	14469|54396|55932|60440|100702|236573
orange	61	GO:0042608	T cell receptor binding	GO|GO.MF	2.9e-10	0.000275116	1.06e-06	6	0.0560748	0.000931699	60.1855	111	107	0.461538	13	T cell receptor binding	14964|14972|15015|15018|15040|110557
orange	62	GO:0071310	cellular response to organic substance	GO|GO.BP	3.81e-10	0.000361826	1.35e-06	36	0.336449	0.110657	3.04046	111	107	0.0233161	1544	cellular response to organic substance	14469|14961|15018|15944|15945|15951|15953|15957|15958|15959|16145|16149|16362|16909|17472|20293|20304|20846|20847|24063|54123|54396|55932|58203|60440|66141|71586|80285|100702|107607|229898|230073|236573|434341|547253|100039796
orange	63	GO:0060759	regulation of response to cytokine stimulus	GO|GO.BP	5.47e-10	0.000519333	1.88e-06	10	0.0934579	0.0058052	16.099	111	107	0.123457	81	regulation of response to cytokine stimulus	15944|16149|54123|54396|58203|71586|80285|230073|434341|547253
orange	64	GO:0098797	plasma membrane protein complex	GO|GO.CC	8.48e-10	0.000804465	2.82e-06	13	0.121495	0.0126138	9.63196	111	107	0.0738636	176	plasma membrane protein complex	12010|14960|14961|14964|14969|14972|14991|15001|15015|15018|15040|16149|110557
orange	65	GO:0050896	response to stimulus	GO|GO.BP	8.96e-10	0.000850476	2.96e-06	73	0.682243	0.390884	1.74539	111	107	0.0133847	5454	response to stimulus	(More than 50 overlapping genes)
orange	66	GO:0020005	symbiont-containing vacuole membrane	GO|GO.CC	1.33e-09	0.0012591	4.26e-06	5	0.046729	0.000573353	81.5012	111	107	0.625	8	symbiont-containing vacuole membrane	14469|55932|60440|100702|236573
orange	67	GO:0033646	host intracellular part	GO|GO.CC	1.33e-09	0.00126013	4.26e-06	6	0.0560748	0.00114671	48.9007	111	107	0.375	16	host intracellular part	14469|54396|55932|60440|100702|236573
orange	68	GO:0043656	intracellular region of host	GO|GO.CC	1.33e-09	0.00126013	4.26e-06	6	0.0560748	0.00114671	48.9007	111	107	0.375	16	intracellular region of host	14469|54396|55932|60440|100702|236573
orange	69	GO:0034340	response to type I interferon	GO|GO.BP	1.74e-09	0.00164814	5.46e-06	7	0.0654206	0.00207841	31.4763	111	107	0.241379	29	response to type I interferon	20846|20847|54123|58203|66141|434341|100038882
orange	70	GO:0048525	negative regulation of viral process	GO|GO.BP	2.21e-09	0.00209226	6.73e-06	9	0.0841121	0.0048735	17.2591	111	107	0.132353	68	negative regulation of viral process	20304|20821|20846|57444|66141|74735|246730|671535|100038882
orange	71	GO:0002683	negative regulation of immune system process	GO|GO.BP	2.54e-09	0.00240513	7.68e-06	16	0.149533	0.0228625	6.54053	111	107	0.0501567	319	negative regulation of immune system process	14960|14961|14991|15001|15040|16149|16362|16859|16909|20128|20293|21354|60533|80861|434341|547253
orange	72	GO:0042613	MHC class II protein complex	GO|GO.CC	2.97e-09	0.00281572	8.83e-06	5	0.046729	0.000645023	72.4455	111	107	0.555556	9	MHC class II protein complex	14960|14961|14969|15001|16149
orange	73	GO:0018995	host	GO|GO.CC	3.04e-09	0.00288508	8.93e-06	6	0.0560748	0.00129005	43.4673	111	107	0.333333	18	host	14469|54396|55932|60440|100702|236573
orange	74	GO:0033643	host cell part	GO|GO.CC	3.04e-09	0.00288508	8.93e-06	6	0.0560748	0.00129005	43.4673	111	107	0.333333	18	host cell part	14469|54396|55932|60440|100702|236573
orange	75	GO:0043657	host cell	GO|GO.CC	3.04e-09	0.00288508	8.93e-06	6	0.0560748	0.00129005	43.4673	111	107	0.333333	18	host cell	14469|54396|55932|60440|100702|236573
orange	76	GO:0001730	2'-5'-oligoadenylate synthetase activity	GO|GO.MF	3.27e-09	0.00310129	9.46e-06	4	0.0373832	0.000286677	130.402	111	107	1	4	2'-5'-oligoadenylate synthetase activity	23960|23962|246728|246730
orange	77	GO:0002831	regulation of response to biotic stimulus	GO|GO.BP	3.66e-09	0.00347602	1.04e-05	10	0.0934579	0.00702358	13.3063	111	107	0.102041	98	regulation of response to biotic stimulus	16859|17472|20304|20846|80285|80861|107607|209200|230073|234311
orange	78	GO:0080134	regulation of response to stress	GO|GO.BP	4.18e-09	0.00396304	1.18e-05	26	0.242991	0.065864	3.68928	111	107	0.0282916	919	regulation of response to stress	14062|14991|15040|15944|16149|16362|16859|17472|20128|20304|20846|21354|24110|54123|54396|58203|71586|80285|80861|107607|209200|229898|230073|234311|434341|547253
orange	79	GO:0042832	defense response to protozoan	GO|GO.BP	6.27e-09	0.00594932	1.7e-05	6	0.0560748	0.00143338	39.1206	111	107	0.3	20	defense response to protozoan	14469|54396|55932|60440|100702|236573
orange	80	GO:0044215	other organism	GO|GO.CC	6.27e-09	0.00594932	1.7e-05	6	0.0560748	0.00143338	39.1206	111	107	0.3	20	other organism	14469|54396|55932|60440|100702|236573
orange	81	GO:0044216	other organism cell	GO|GO.CC	6.27e-09	0.00594932	1.7e-05	6	0.0560748	0.00143338	39.1206	111	107	0.3	20	other organism cell	14469|54396|55932|60440|100702|236573
orange	82	GO:0044217	other organism part	GO|GO.CC	6.27e-09	0.00594932	1.7e-05	6	0.0560748	0.00143338	39.1206	111	107	0.3	20	other organism part	14469|54396|55932|60440|100702|236573
orange	83	GO:0050792	regulation of viral process	GO|GO.BP	7.58e-09	0.00718877	1.98e-05	11	0.102804	0.00981868	10.4702	111	107	0.080292	137	regulation of viral process	16149|20128|20304|20821|20846|57444|66141|74735|246730|671535|100038882
orange	84	GO:0050688	regulation of defense response to virus	GO|GO.BP	8.29e-09	0.00786393	2.15e-05	8	0.0747664	0.0039418	18.9675	111	107	0.145455	55	regulation of defense response to virus	17472|20304|20846|80285|80861|209200|230073|234311
orange	85	GO:0001562	response to protozoan	GO|GO.BP	8.73e-09	0.00827739	2.26e-05	6	0.0560748	0.00150505	37.2577	111	107	0.285714	21	response to protozoan	14469|54396|55932|60440|100702|236573
orange	86	GO:0060330	regulation of response to interferon-gamma	GO|GO.BP	1.08e-08	0.0101989	2.69e-05	5	0.046729	0.000788361	59.2736	111	107	0.454545	11	regulation of response to interferon-gamma	15944|54396|80285|434341|547253
orange	87	GO:0060334	regulation of interferon-gamma-mediated signaling pathway	GO|GO.BP	1.08e-08	0.0101989	2.69e-05	5	0.046729	0.000788361	59.2736	111	107	0.454545	11	regulation of interferon-gamma-mediated signaling pathway	15944|54396|80285|434341|547253
orange	88	GO:0060337	type I interferon signaling pathway	GO|GO.BP	1.6e-08	0.015208	3.84e-05	6	0.0560748	0.00164839	34.0179	111	107	0.26087	23	type I interferon signaling pathway	20846|20847|54123|58203|66141|434341
orange	89	GO:0071357	cellular response to type I interferon	GO|GO.BP	1.6e-08	0.015208	3.84e-05	6	0.0560748	0.00164839	34.0179	111	107	0.26087	23	cellular response to type I interferon	20846|20847|54123|58203|66141|434341
orange	90	GO:0060332	positive regulation of response to interferon-gamma	GO|GO.BP	1.62e-08	0.0154148	3.87e-05	4	0.0373832	0.000358346	104.321	111	107	0.8	5	positive regulation of response to interferon-gamma	15944|54396|80285|434341
orange	91	GO:0060335	positive regulation of interferon-gamma-mediated signaling pathway	GO|GO.BP	1.62e-08	0.0154148	3.87e-05	4	0.0373832	0.000358346	104.321	111	107	0.8	5	positive regulation of interferon-gamma-mediated signaling pathway	15944|54396|80285|434341
orange	92	GO:0001910	regulation of leukocyte mediated cytotoxicity	GO|GO.BP	1.94e-08	0.0183715	4.54e-05	7	0.0654206	0.00286677	22.8203	111	107	0.175	40	regulation of leukocyte mediated cytotoxicity	12010|14964|14972|14991|15040|16859|21354
orange	93	GO:0043903	regulation of symbiosis, encompassing mutualism through parasitism	GO|GO.BP	3.15e-08	0.0299103	6.89e-05	11	0.102804	0.0112521	9.13644	111	107	0.0700637	157	regulation of symbiosis, encompassing mutualism through parasitism	16149|20128|20304|20821|20846|57444|66141|74735|246730|671535|100038882
orange	94	GO:0003725	double-stranded RNA binding	GO|GO.MF	3.23e-08	0.0306017	7.03e-05	8	0.0747664	0.0046585	16.0495	111	107	0.123077	65	double-stranded RNA binding	23960|23962|71586|80861|230073|234311|246728|246730
orange	95	GO:0043901	negative regulation of multi-organism process	GO|GO.BP	3.35e-08	0.0317667	7.29e-05	10	0.0934579	0.00881531	10.6018	111	107	0.0813008	123	negative regulation of multi-organism process	20304|20821|20846|57444|66141|74735|80861|246730|671535|100038882
orange	96	GO:0070887	cellular response to chemical stimulus	GO|GO.BP	3.48e-08	0.033058	7.56e-05	37	0.345794	0.137103	2.52215	111	107	0.0193413	1913	cellular response to chemical stimulus	12010|14469|14961|15018|15944|15945|15951|15953|15957|15958|15959|16145|16149|16362|16909|17472|20293|20304|20846|20847|24063|54123|54396|55932|58203|60440|66141|71586|80285|100702|107607|229898|230073|236573|434341|547253|100039796
orange	97	GO:0050830	defense response to Gram-positive bacterium	GO|GO.BP	4.57e-08	0.043334	9.66e-05	7	0.0654206	0.00322511	20.2847	111	107	0.155556	45	defense response to Gram-positive bacterium	14469|15040|15162|55932|100702|107607|236573
orange	98	GO:0019886	antigen processing and presentation of exogenous peptide antigen via MHC class II	GO|GO.BP	4.57e-08	0.0433929	9.66e-05	5	0.046729	0.00100337	46.5721	111	107	0.357143	14	antigen processing and presentation of exogenous peptide antigen via MHC class II	14960|14961|14969|15001|16149
orange	99	GO:0002821	positive regulation of adaptive immune response	GO|GO.BP	4.64e-08	0.0439746	9.75e-05	8	0.0747664	0.0048735	15.3414	111	107	0.117647	68	positive regulation of adaptive immune response	12010|14961|14964|14972|14991|15040|16149|16362
orangered4	1	GO:2001244	positive regulation of intrinsic apoptotic signaling pathway	GO|GO.BP	3.75e-05	1	0.032199	4	0.08	0.00379847	21.0611	50	50	0.0754717	53	positive regulation of intrinsic apoptotic signaling pathway	14694|27061|50754|68428
orangered4	2	GO:2001242	regulation of intrinsic apoptotic signaling pathway	GO|GO.BP	0.000130412	1	0.0891333	5	0.1	0.00989035	10.1109	50	50	0.0362319	138	regulation of intrinsic apoptotic signaling pathway	14694|14775|27061|50754|68428
orangered4	3	GO:2001235	positive regulation of apoptotic signaling pathway	GO|GO.BP	0.000238317	1	0.141479	5	0.1	0.0112521	8.88726	50	50	0.0318471	157	positive regulation of apoptotic signaling pathway	14694|17000|27061|50754|68428
orangered4	4	GO:0043065	positive regulation of apoptotic process	GO|GO.BP	0.000371391	1	0.196063	8	0.16	0.0359063	4.45605	50	50	0.0159681	501	positive regulation of apoptotic process	14694|17000|23882|27061|50754|68428|223453|229595
orangered4	5	GO:0043068	positive regulation of programmed cell death	GO|GO.BP	0.000391686	1	0.203716	8	0.16	0.0361929	4.42075	50	50	0.0158416	505	positive regulation of programmed cell death	14694|17000|23882|27061|50754|68428|223453|229595
orangered4	6	GO:0016020	membrane	GO|GO.CC	0.000604881	1	0.276621	35	0.7	0.463485	1.5103	50	50	0.00541209	6467	membrane	11541|14694|17000|18751|18810|19899|20103|20148|20621|22117|22323|26422|27061|27207|27973|30794|50754|52585|56447|56700|59010|66058|66111|66154|67689|68137|68428|68944|70804|75607|94109|170738|213006|268902|380967
orangered4	7	GO:0010942	positive regulation of cell death	GO|GO.BP	0.000714322	1	0.311976	8	0.16	0.0396331	4.03703	50	50	0.0144665	553	positive regulation of cell death	14694|17000|23882|27061|50754|68428|223453|229595
orangered4	8	GO:0030126	COPI vesicle coat	GO|GO.CC	0.00081179	1	0.342731	2	0.04	0.00086003	46.51	50	50	0.166667	12	COPI vesicle coat	56447|66111
orangered4	9	GO:0048038	quinone binding	GO|GO.MF	0.00081179	1	0.342731	2	0.04	0.00086003	46.51	50	50	0.166667	12	quinone binding	27973|59010
orangered4	10	GO:0052548	regulation of endopeptidase activity	GO|GO.BP	0.00102068	1	0.399623	5	0.1	0.0154805	6.45972	50	50	0.0231481	216	regulation of endopeptidase activity	14694|14775|19703|27061|223453
orangered4	11	GO:0030663	COPI-coated vesicle membrane	GO|GO.CC	0.00111417	1	0.424595	2	0.04	0.00100337	39.8657	50	50	0.142857	14	COPI-coated vesicle membrane	56447|66111
orangered4	12	GO:2001233	regulation of apoptotic signaling pathway	GO|GO.BP	0.00132857	1	0.478139	6	0.12	0.0245109	4.89579	50	50	0.0175439	342	regulation of apoptotic signaling pathway	14694|14775|17000|27061|50754|68428
orangered4	13	GO:1903201	regulation of oxidative stress-induced cell death	GO|GO.BP	0.00134635	1	0.483225	3	0.06	0.00437182	13.7243	50	50	0.0491803	61	regulation of oxidative stress-induced cell death	14694|14775|50754
orangered4	14	GO:0019843	rRNA binding	GO|GO.MF	0.00161768	1	0.545114	3	0.06	0.0046585	12.8797	50	50	0.0461538	65	rRNA binding	20103|22117|27207
orangered4	15	GO:1900407	regulation of cellular response to oxidative stress	GO|GO.BP	0.0018421	1	0.593393	3	0.06	0.0048735	12.3115	50	50	0.0441176	68	regulation of cellular response to oxidative stress	14694|14775|50754
orangered4	16	GO:0031982	vesicle	GO|GO.CC	0.00186688	1	0.598935	21	0.42	0.227621	1.84517	50	50	0.00661209	3176	vesicle	13423|14694|14775|18751|18810|19703|20103|21351|22117|22323|27061|27207|30794|56447|66054|66111|67689|68137|68428|268902|100037283
orangered4	17	GO:0044425	membrane part	GO|GO.CC	0.00190352	1	0.60314	26	0.52	0.313839	1.6569	50	50	0.00593743	4379	membrane part	11541|14694|17000|18751|18810|20148|20621|26422|27061|27973|30794|50754|56447|56700|66058|66111|66154|68137|68428|68944|70804|94109|170738|213006|268902|380967
orangered4	18	GO:0097193	intrinsic apoptotic signaling pathway	GO|GO.BP	0.00205196	1	0.634907	5	0.1	0.0181323	5.51502	50	50	0.0197628	253	intrinsic apoptotic signaling pathway	14694|14775|27061|50754|68428
orangered4	19	GO:0080135	regulation of cellular response to stress	GO|GO.BP	0.00206784	1	0.638154	7	0.14	0.0363363	3.8529	50	50	0.0138067	507	regulation of cellular response to stress	14694|14775|17000|23882|27061|50754|68428
orangered4	20	GO:0097190	apoptotic signaling pathway	GO|GO.BP	0.00206784	1	0.638154	7	0.14	0.0363363	3.8529	50	50	0.0138067	507	apoptotic signaling pathway	14694|14775|17000|27061|50754|68428|223453
orangered4	21	GO:0015935	small ribosomal subunit	GO|GO.CC	0.00208507	1	0.642428	3	0.06	0.00508851	11.7913	50	50	0.0422535	71	small ribosomal subunit	14694|20103|27207
orangered4	22	GO:0061136	regulation of proteasomal protein catabolic process	GO|GO.BP	0.00221544	1	0.670497	4	0.08	0.0110371	7.24831	50	50	0.025974	154	regulation of proteasomal protein catabolic process	14694|14775|27061|50754
orangered4	23	GO:0052547	regulation of peptidase activity	GO|GO.BP	0.00238896	1	0.700348	5	0.1	0.0187773	5.32557	50	50	0.019084	262	regulation of peptidase activity	14694|14775|19703|27061|223453
orangered4	24	GO:0030137	COPI-coated vesicle	GO|GO.CC	0.0025303	1	0.722038	2	0.04	0.00150505	26.5771	50	50	0.0952381	21	COPI-coated vesicle	56447|66111
orangered4	25	GO:0036473	cell death in response to oxidative stress	GO|GO.BP	0.00262871	1	0.735624	3	0.06	0.00551853	10.8725	50	50	0.038961	77	cell death in response to oxidative stress	14694|14775|50754
orangered4	26	GO:1902882	regulation of response to oxidative stress	GO|GO.BP	0.00262871	1	0.735624	3	0.06	0.00551853	10.8725	50	50	0.038961	77	regulation of response to oxidative stress	14694|14775|50754
orangered4	27	GO:0043281	regulation of cysteine-type endopeptidase activity involved in apoptotic process	GO|GO.BP	0.00284414	1	0.775327	4	0.08	0.0118254	6.76509	50	50	0.0242424	165	regulation of cysteine-type endopeptidase activity involved in apoptotic process	14694|14775|27061|223453
orangered4	28	GO:0032469	endoplasmic reticulum calcium ion homeostasis	GO|GO.BP	0.00303451	1	0.794617	2	0.04	0.00164839	24.2661	50	50	0.0869565	23	endoplasmic reticulum calcium ion homeostasis	27061|68944
orangered4	29	GO:0044444	cytoplasmic part	GO|GO.CC	0.00304685	1	0.797145	34	0.68	0.477747	1.42335	50	50	0.00510051	6666	cytoplasmic part	13423|14694|14775|18751|18810|19899|20103|20193|20621|21351|22117|22323|26422|27061|27207|27973|30794|50754|52585|56447|56700|59010|66054|66111|66154|67689|68137|68428|68944|69745|75607|207565|380967|100037283
orangered4	30	GO:0036475	neuron death in response to oxidative stress	GO|GO.BP	0.00330282	1	0.837997	2	0.04	0.00172006	23.255	50	50	0.0833333	24	neuron death in response to oxidative stress	14694|50754
orangered4	31	GO:1902175	regulation of oxidative stress-induced intrinsic apoptotic signaling pathway	GO|GO.BP	0.00330282	1	0.837997	2	0.04	0.00172006	23.255	50	50	0.0833333	24	regulation of oxidative stress-induced intrinsic apoptotic signaling pathway	14775|50754
orangered4	32	GO:1903203	regulation of oxidative stress-induced neuron death	GO|GO.BP	0.00330282	1	0.837997	2	0.04	0.00172006	23.255	50	50	0.0833333	24	regulation of oxidative stress-induced neuron death	14694|50754
orangered4	33	GO:0065008	regulation of biological quality	GO|GO.BP	0.00353388	1	0.8768	18	0.36	0.190138	1.89336	50	50	0.00678477	2653	regulation of biological quality	11541|13423|14694|14775|18751|20103|20148|22323|27061|27973|50754|66154|68137|68428|68944|75607|94109|170738
orangered4	34	GO:0097028	dendritic cell differentiation	GO|GO.BP	0.00358183	1	0.879166	2	0.04	0.00179173	22.3248	50	50	0.08	25	dendritic cell differentiation	17000|66058
orangered4	35	GO:0002882	positive regulation of chronic inflammatory response to non-antigenic stimulus	GO|GO.BP	0.00358346	1	0.879166	1	0.02	7.17e-05	279.06	50	50	1	1	positive regulation of chronic inflammatory response to non-antigenic stimulus	11541
orangered4	36	GO:0006050	mannosamine metabolic process	GO|GO.BP	0.00358346	1	0.879166	1	0.02	7.17e-05	279.06	50	50	1	1	mannosamine metabolic process	19703
orangered4	37	GO:0006051	N-acetylmannosamine metabolic process	GO|GO.BP	0.00358346	1	0.879166	1	0.02	7.17e-05	279.06	50	50	1	1	N-acetylmannosamine metabolic process	19703
orangered4	38	GO:0009608	response to symbiont	GO|GO.BP	0.00358346	1	0.879166	1	0.02	7.17e-05	279.06	50	50	1	1	response to symbiont	14775
orangered4	39	GO:0009609	response to symbiotic bacterium	GO|GO.BP	0.00358346	1	0.879166	1	0.02	7.17e-05	279.06	50	50	1	1	response to symbiotic bacterium	14775
orangered4	40	GO:0019418	sulfide oxidation	GO|GO.BP	0.00358346	1	0.879166	1	0.02	7.17e-05	279.06	50	50	1	1	sulfide oxidation	59010
orangered4	41	GO:0030807	positive regulation of cyclic nucleotide catabolic process	GO|GO.BP	0.00358346	1	0.879166	1	0.02	7.17e-05	279.06	50	50	1	1	positive regulation of cyclic nucleotide catabolic process	14694
orangered4	42	GO:0030813	positive regulation of nucleotide catabolic process	GO|GO.BP	0.00358346	1	0.879166	1	0.02	7.17e-05	279.06	50	50	1	1	positive regulation of nucleotide catabolic process	14694
orangered4	43	GO:0030822	positive regulation of cAMP catabolic process	GO|GO.BP	0.00358346	1	0.879166	1	0.02	7.17e-05	279.06	50	50	1	1	positive regulation of cAMP catabolic process	14694
orangered4	44	GO:0033123	positive regulation of purine nucleotide catabolic process	GO|GO.BP	0.00358346	1	0.879166	1	0.02	7.17e-05	279.06	50	50	1	1	positive regulation of purine nucleotide catabolic process	14694
orangered4	45	GO:0070221	sulfide oxidation, using sulfide:quinone oxidoreductase	GO|GO.BP	0.00358346	1	0.879166	1	0.02	7.17e-05	279.06	50	50	1	1	sulfide oxidation, using sulfide:quinone oxidoreductase	59010
orangered4	46	GO:0070453	regulation of heme biosynthetic process	GO|GO.BP	0.00358346	1	0.879166	1	0.02	7.17e-05	279.06	50	50	1	1	regulation of heme biosynthetic process	66154
orangered4	47	GO:1901401	regulation of tetrapyrrole metabolic process	GO|GO.BP	0.00358346	1	0.879166	1	0.02	7.17e-05	279.06	50	50	1	1	regulation of tetrapyrrole metabolic process	66154
orangered4	48	GO:1901463	regulation of tetrapyrrole biosynthetic process	GO|GO.BP	0.00358346	1	0.879166	1	0.02	7.17e-05	279.06	50	50	1	1	regulation of tetrapyrrole biosynthetic process	66154
orangered4	49	GO:0031905	early endosome lumen	GO|GO.CC	0.00358346	1	0.879166	1	0.02	7.17e-05	279.06	50	50	1	1	early endosome lumen	30794
orangered4	50	GO:0034777	recycling endosome lumen	GO|GO.CC	0.00358346	1	0.879166	1	0.02	7.17e-05	279.06	50	50	1	1	recycling endosome lumen	30794
paleturquoise	1	GO:0005515	protein binding	GO|GO.MF	4.73e-05	1	0.0389045	55	0.723684	0.497169	1.45561	76	76	0.0079285	6937	protein binding	(More than 50 overlapping genes)
paleturquoise	2	GO:0072534	perineuronal net	GO|GO.CC	8.75e-05	1	0.0646699	2	0.0263158	0.000215008	122.395	76	76	0.666667	3	perineuronal net	19283|21960
paleturquoise	3	GO:0034085	establishment of sister chromatid cohesion	GO|GO.BP	0.00017444	1	0.111814	2	0.0263158	0.000286677	91.7961	76	76	0.5	4	establishment of sister chromatid cohesion	72117|218914
paleturquoise	4	GO:0009987	cellular process	GO|GO.BP	0.00021095	1	0.129039	71	0.934211	0.776894	1.20249	76	76	0.00654981	10840	cellular process	(More than 50 overlapping genes)
paleturquoise	5	GO:0007010	cytoskeleton organization	GO|GO.BP	0.000278077	1	0.157966	15	0.197368	0.0717408	2.75113	76	76	0.014985	1001	cytoskeleton organization	12343|14758|20349|20411|20430|27494|53378|66515|66713|67384|77569|93687|103573|108903|214444
paleturquoise	6	GO:0051129	negative regulation of cellular component organization	GO|GO.BP	0.00029912	1	0.166921	11	0.144737	0.0417831	3.464	76	76	0.0188679	583	negative regulation of cellular component organization	12343|13205|19283|21960|53378|67384|74493|108903|214444|218914|497652
paleturquoise	7	GO:0048667	cell morphogenesis involved in neuron differentiation	GO|GO.BP	0.000358681	1	0.190948	10	0.131579	0.0357629	3.6792	76	76	0.0200401	499	cell morphogenesis involved in neuron differentiation	19283|19325|20430|20512|21960|66515|66713|108903|109294|225875
paleturquoise	8	GO:0051493	regulation of cytoskeleton organization	GO|GO.BP	0.000387033	1	0.202072	9	0.118421	0.0295277	4.01051	76	76	0.0218447	412	regulation of cytoskeleton organization	12343|14758|20349|20430|66713|67384|103573|108903|214444
paleturquoise	9	GO:0006996	organelle organization	GO|GO.BP	0.000402522	1	0.207197	29	0.381579	0.208557	1.82961	76	76	0.00996564	2910	organelle organization	11774|12343|13205|14758|19325|20349|20411|20430|26386|27494|53378|66515|66713|66734|67384|71820|72117|74493|77569|84092|93687|93762|103573|108903|214444|218914|232987|319277|497652
paleturquoise	10	GO:0030036	actin cytoskeleton organization	GO|GO.BP	0.000496113	1	0.243858	10	0.131579	0.037268	3.53062	76	76	0.0192308	520	actin cytoskeleton organization	12343|14758|20349|20411|20430|27494|53378|66713|67384|77569
paleturquoise	11	GO:0050793	regulation of developmental process	GO|GO.BP	0.000512474	1	0.24736	22	0.289474	0.139683	2.07236	76	76	0.0112878	1949	regulation of developmental process	11774|14758|17937|19283|19317|20349|20430|21960|22340|26386|27494|53378|56306|66515|66713|67468|74123|74493|93687|214444|230257|240396
paleturquoise	12	GO:0071840	cellular component organization or biogenesis	GO|GO.BP	0.000911791	1	0.369178	40	0.526316	0.345947	1.52138	76	76	0.00828672	4827	cellular component organization or biogenesis	11774|12343|13205|14758|19283|19317|19325|20349|20411|20430|20512|21960|26386|27494|53378|56424|65973|66515|66713|66734|67384|68731|71820|72117|74493|77569|84092|93687|93762|103573|108903|109294|214444|218914|225875|232987|239217|239393|319277|497652
paleturquoise	13	GO:0016043	cellular component organization	GO|GO.BP	0.000957499	1	0.382623	39	0.513158	0.334552	1.53387	76	76	0.00835476	4668	cellular component organization	11774|12343|13205|14758|19283|19317|19325|20349|20411|20430|20512|21960|26386|27494|53378|56424|65973|66515|66713|66734|67384|71820|72117|74493|77569|84092|93687|93762|103573|108903|109294|214444|218914|225875|232987|239217|239393|319277|497652
paleturquoise	14	GO:0033043	regulation of organelle organization	GO|GO.BP	0.00120808	1	0.446635	14	0.184211	0.0738909	2.49301	76	76	0.013579	1031	regulation of organelle organization	12343|14758|20349|20430|53378|66515|66713|67384|74493|103573|108903|214444|218914|497652
paleturquoise	15	GO:0030029	actin filament-based process	GO|GO.BP	0.00125709	1	0.460554	10	0.131579	0.0420698	3.12763	76	76	0.0170358	587	actin filament-based process	12343|14758|20349|20411|20430|27494|53378|66713|67384|77569
paleturquoise	16	GO:0010639	negative regulation of organelle organization	GO|GO.BP	0.0013916	1	0.4931	7	0.0921053	0.0220024	4.18614	76	76	0.0228013	307	negative regulation of organelle organization	12343|67384|74493|108903|214444|218914|497652
paleturquoise	17	GO:0044745	amino acid transmembrane import	GO|GO.BP	0.00155994	1	0.532378	2	0.0263158	0.000788361	33.3804	76	76	0.181818	11	amino acid transmembrane import	11988|20512
paleturquoise	18	GO:0089718	amino acid import across plasma membrane	GO|GO.BP	0.00155994	1	0.532378	2	0.0263158	0.000788361	33.3804	76	76	0.181818	11	amino acid import across plasma membrane	11988|20512
paleturquoise	19	GO:0015179	L-amino acid transmembrane transporter activity	GO|GO.MF	0.00163875	1	0.550701	3	0.0394737	0.00308178	12.8088	76	76	0.0697674	43	L-amino acid transmembrane transporter activity	11988|20512|26943
paleturquoise	20	GO:1900006	positive regulation of dendrite development	GO|GO.BP	0.00171119	1	0.566053	4	0.0526316	0.0067369	7.81243	76	76	0.0425532	94	positive regulation of dendrite development	19283|20430|66515|66713
paleturquoise	21	GO:0043197	dendritic spine	GO|GO.CC	0.00178684	1	0.579725	5	0.0657895	0.0114671	5.73725	76	76	0.03125	160	dendritic spine	14816|19283|20430|20512|84092
paleturquoise	22	GO:0048519	negative regulation of biological process	GO|GO.BP	0.00192472	1	0.607424	33	0.434211	0.274278	1.5831	76	76	0.00862294	3827	negative regulation of biological process	12343|13205|13667|14758|16599|17937|18142|19283|19317|20349|20430|20687|21960|22340|26386|27494|53378|56306|56424|65973|67374|67384|74123|74493|93762|94212|103573|108903|109294|214444|218914|230257|497652
paleturquoise	23	GO:0044309	neuron spine	GO|GO.CC	0.00193846	1	0.610136	5	0.0657895	0.0116821	5.63166	76	76	0.0306748	163	neuron spine	14816|19283|20430|20512|84092
paleturquoise	24	GO:0045934	negative regulation of nucleobase-containing compound metabolic process	GO|GO.BP	0.00196127	1	0.614664	14	0.184211	0.0777611	2.36893	76	76	0.0129032	1085	negative regulation of nucleobase-containing compound metabolic process	16599|17937|18142|19317|20687|26386|67384|74123|74493|93762|103573|218914|230257|497652
paleturquoise	25	GO:0000904	cell morphogenesis involved in differentiation	GO|GO.BP	0.00198023	1	0.618766	10	0.131579	0.0447216	2.94218	76	76	0.0160256	624	cell morphogenesis involved in differentiation	19283|19325|20430|20512|21960|66515|66713|108903|109294|225875
paleturquoise	26	GO:0061640	cytoskeleton-dependent cytokinesis	GO|GO.BP	0.0019923	1	0.622264	3	0.0394737	0.00329678	11.9734	76	76	0.0652174	46	cytoskeleton-dependent cytokinesis	66515|66713|84092
paleturquoise	27	GO:0032271	regulation of protein polymerization	GO|GO.BP	0.00204464	1	0.632848	5	0.0657895	0.0118254	5.5634	76	76	0.030303	165	regulation of protein polymerization	12343|20430|66713|67384|108903
paleturquoise	28	GO:0000902	cell morphogenesis	GO|GO.BP	0.00226246	1	0.678786	12	0.157895	0.0617072	2.55877	76	76	0.0139373	861	cell morphogenesis	19283|19325|20349|20430|20512|21960|66515|66713|93687|108903|109294|225875
paleturquoise	29	GO:0043254	regulation of protein complex assembly	GO|GO.BP	0.00228509	1	0.683981	7	0.0921053	0.0240092	3.83625	76	76	0.0208955	335	regulation of protein complex assembly	12343|13205|20430|56424|66713|67384|108903
paleturquoise	30	GO:0050905	neuromuscular process	GO|GO.BP	0.00230783	1	0.688694	4	0.0526316	0.00731026	7.19969	76	76	0.0392157	102	neuromuscular process	18142|20512|21960|100072
paleturquoise	31	GO:0005813	centrosome	GO|GO.CC	0.00236727	1	0.696071	8	0.105263	0.0309611	3.39985	76	76	0.0185185	432	centrosome	20411|53413|66515|74493|93687|108903|214444|232987
paleturquoise	32	GO:0051179	localization	GO|GO.BP	0.00244073	1	0.709387	37	0.486842	0.325378	1.49624	76	76	0.00814978	4540	localization	11774|11988|13205|14758|19283|19317|19325|20411|20430|20512|21960|22340|27494|53378|53413|54351|56306|65973|66713|67384|67468|67680|71820|72727|74159|74493|75717|93687|103573|214444|218914|230125|238799|239393|266632|319277|497652
paleturquoise	33	GO:0051128	regulation of cellular component organization	GO|GO.BP	0.00244889	1	0.710888	21	0.276316	0.146707	1.88346	76	76	0.0102589	2047	regulation of cellular component organization	12343|13205|14758|19283|19317|20349|20430|21960|53378|56424|65973|66515|66713|67384|74493|93687|103573|108903|214444|218914|497652
paleturquoise	34	GO:0008356	asymmetric cell division	GO|GO.BP	0.00255382	1	0.726276	2	0.0263158	0.00100337	26.2274	76	76	0.142857	14	asymmetric cell division	19325|66713
paleturquoise	35	GO:0032502	developmental process	GO|GO.BP	0.00257856	1	0.730758	36	0.473684	0.314269	1.50726	76	76	0.00820981	4385	developmental process	11774|13602|13667|14758|17937|18142|19283|19317|19325|20349|20430|20512|20687|21960|22340|26386|27494|53378|56306|65973|66515|66713|67468|74123|74493|75717|93687|93762|108903|109294|214444|225875|230257|239393|240396|497652
paleturquoise	36	GO:0022008	neurogenesis	GO|GO.BP	0.00264203	1	0.737074	16	0.210526	0.0986168	2.13479	76	76	0.0116279	1376	neurogenesis	13667|17937|19283|19317|19325|20430|20512|21960|66515|66713|67468|108903|109294|214444|225875|239393
paleturquoise	37	GO:0005815	microtubule organizing center	GO|GO.CC	0.0027142	1	0.749599	9	0.118421	0.038988	3.03737	76	76	0.0165441	544	microtubule organizing center	20411|53413|66515|71820|74493|93687|108903|214444|232987
paleturquoise	38	GO:0005488	binding	GO|GO.MF	0.00283874	1	0.774301	64	0.842105	0.697198	1.20784	76	76	0.00657895	9728	binding	(More than 50 overlapping genes)
paleturquoise	39	GO:0048869	cellular developmental process	GO|GO.BP	0.00289452	1	0.778989	28	0.368421	0.223608	1.64762	76	76	0.00897436	3120	cellular developmental process	11774|13667|17937|19283|19317|19325|20349|20430|20512|20687|21960|22340|26386|27494|53378|56306|66515|66713|67468|74123|93687|108903|109294|214444|225875|230257|239393|240396
paleturquoise	40	GO:0030154	cell differentiation	GO|GO.BP	0.00291649	1	0.783168	27	0.355263	0.212642	1.67071	76	76	0.0091001	2967	cell differentiation	11774|13667|17937|19283|19317|19325|20349|20430|20512|20687|21960|22340|26386|27494|53378|56306|66515|66713|67468|74123|108903|109294|214444|225875|230257|239393|240396
paleturquoise	41	GO:1902475	L-alpha-amino acid transmembrane transport	GO|GO.BP	0.00293634	1	0.783168	2	0.0263158	0.00107504	24.4789	76	76	0.133333	15	L-alpha-amino acid transmembrane transport	11988|20512
paleturquoise	42	GO:0032956	regulation of actin cytoskeleton organization	GO|GO.BP	0.00319289	1	0.81953	6	0.0789474	0.0189923	4.1568	76	76	0.0226415	265	regulation of actin cytoskeleton organization	12343|14758|20349|20430|66713|67384
paleturquoise	43	GO:0043092	L-amino acid import	GO|GO.BP	0.00334402	1	0.84634	2	0.0263158	0.00114671	22.949	76	76	0.125	16	L-amino acid import	11988|20512
paleturquoise	44	GO:1904424	regulation of GTP binding	GO|GO.BP	0.00334402	1	0.84634	2	0.0263158	0.00114671	22.949	76	76	0.125	16	regulation of GTP binding	13667|93687
paleturquoise	45	GO:0098589	membrane region	GO|GO.CC	0.00351602	1	0.874318	7	0.0921053	0.0259442	3.55012	76	76	0.019337	362	membrane region	14758|20411|21960|53378|94212|103573|239393
paleturquoise	46	GO:0050885	neuromuscular process controlling balance	GO|GO.BP	0.00367929	1	0.892689	3	0.0394737	0.00408514	9.66274	76	76	0.0526316	57	neuromuscular process controlling balance	20512|21960|100072
paleturquoise	47	GO:0030182	neuron differentiation	GO|GO.BP	0.00374123	1	0.899868	14	0.184211	0.0834229	2.20815	76	76	0.0120275	1164	neuron differentiation	19283|19317|19325|20430|20512|21960|66515|66713|67468|108903|109294|214444|225875|239393
paleturquoise	48	GO:0051602	response to electrical stimulus	GO|GO.BP	0.00377656	1	0.906322	2	0.0263158	0.00121838	21.5991	76	76	0.117647	17	response to electrical stimulus	14816|20430
paleturquoise	49	GO:0009653	anatomical structure morphogenesis	GO|GO.BP	0.00396967	1	0.926036	20	0.263158	0.142335	1.84886	76	76	0.0100705	1986	anatomical structure morphogenesis	17937|19283|19317|19325|20349|20430|20512|20687|21960|22340|27494|65973|66515|66713|74123|93687|108903|109294|225875|497652
paleturquoise	50	GO:0032989	cellular component morphogenesis	GO|GO.BP	0.00420956	1	0.964699	12	0.157895	0.0665807	2.37148	76	76	0.0129171	929	cellular component morphogenesis	19283|19325|20349|20430|20512|21960|66515|66713|93687|108903|109294|225875
pink	1	GO:0002376	immune system process	GO|GO.BP	7.36e-57	6.98e-51	6.98e-51	197	0.357532	0.10865	3.29066	554	551	0.129947	1516	immune system process	(More than 50 overlapping genes)
pink	2	GO:0006955	immune response	GO|GO.BP	1.48e-51	1.41e-45	7.03e-46	135	0.245009	0.056117	4.36604	554	551	0.172414	783	immune response	(More than 50 overlapping genes)
pink	3	GO:0002682	regulation of immune system process	GO|GO.BP	1.26e-44	1.19e-38	3.97e-39	131	0.23775	0.0604171	3.93514	554	551	0.155397	843	regulation of immune system process	(More than 50 overlapping genes)
pink	4	GO:0001775	cell activation	GO|GO.BP	6.11e-40	5.79e-34	9.66e-35	108	0.196007	0.0457249	4.28666	554	551	0.169279	638	cell activation	(More than 50 overlapping genes)
pink	5	GO:0045321	leukocyte activation	GO|GO.BP	3.91e-37	3.71e-31	4.64e-32	96	0.174229	0.038773	4.49355	554	551	0.177449	541	leukocyte activation	(More than 50 overlapping genes)
pink	6	GO:0002684	positive regulation of immune system process	GO|GO.BP	8.82e-37	8.37e-31	8.37e-32	98	0.177858	0.0407798	4.36144	554	551	0.172232	569	positive regulation of immune system process	(More than 50 overlapping genes)
pink	7	GO:0006952	defense response	GO|GO.BP	2.41e-34	2.28e-28	1.52e-29	116	0.210526	0.0599154	3.51372	554	551	0.138756	836	defense response	(More than 50 overlapping genes)
pink	8	GO:0002252	immune effector process	GO|GO.BP	2.27e-33	2.16e-27	1.35e-28	83	0.150635	0.0321795	4.6811	554	551	0.184855	449	immune effector process	(More than 50 overlapping genes)
pink	9	GO:0050776	regulation of immune response	GO|GO.BP	2.02e-30	1.91e-24	1.12e-25	79	0.143376	0.0319645	4.48547	554	551	0.17713	446	regulation of immune response	(More than 50 overlapping genes)
pink	10	GO:0006954	inflammatory response	GO|GO.BP	4e-30	3.79e-24	2e-25	75	0.136116	0.0290977	4.6779	554	551	0.184729	406	inflammatory response	(More than 50 overlapping genes)
pink	11	GO:0001817	regulation of cytokine production	GO|GO.BP	3.34e-29	3.17e-23	1.51e-24	76	0.137931	0.0308177	4.4757	554	551	0.176744	430	regulation of cytokine production	(More than 50 overlapping genes)
pink	12	GO:0001816	cytokine production	GO|GO.BP	1.47e-28	1.4e-22	6.34e-24	79	0.143376	0.0339712	4.22051	554	551	0.166667	474	cytokine production	(More than 50 overlapping genes)
pink	13	GO:0002443	leukocyte mediated immunity	GO|GO.BP	1.77e-28	1.68e-22	7.29e-24	52	0.0943739	0.0143338	6.58399	554	551	0.26	200	leukocyte mediated immunity	(More than 50 overlapping genes)
pink	14	GO:0046649	lymphocyte activation	GO|GO.BP	1.73e-26	1.64e-20	6.3e-22	75	0.136116	0.0329678	4.12876	554	551	0.163043	460	lymphocyte activation	(More than 50 overlapping genes)
pink	15	GO:0002274	myeloid leukocyte activation	GO|GO.BP	5.69e-25	5.4e-19	1.8e-20	39	0.0707804	0.00888698	7.96451	554	551	0.314516	124	myeloid leukocyte activation	11542|11629|11745|12229|12493|12506|12523|13051|14127|14131|14159|15368|16190|16409|16414|16822|17096|17916|18173|19204|19354|20311|20375|21803|21898|22177|24088|56743|66824|74734|94176|142980|170743|171285|216161|217303|246256|246746|380732
pink	16	GO:0050778	positive regulation of immune response	GO|GO.BP	1.2e-24	1.14e-18	3.56e-20	63	0.114338	0.0251559	4.54516	554	551	0.179487	351	positive regulation of immune response	(More than 50 overlapping genes)
pink	17	GO:0001819	positive regulation of cytokine production	GO|GO.BP	1.42e-23	1.35e-17	3.97e-19	55	0.0998185	0.0200674	4.97417	554	551	0.196429	280	positive regulation of cytokine production	(More than 50 overlapping genes)
pink	18	GO:0045087	innate immune response	GO|GO.BP	2.49e-23	2.36e-17	6.74e-19	67	0.121597	0.029886	4.06869	554	551	0.160671	417	innate immune response	(More than 50 overlapping genes)
pink	19	GO:0002263	cell activation involved in immune response	GO|GO.BP	2.66e-23	2.53e-17	7.01e-19	43	0.0780399	0.0121121	6.44314	554	551	0.254438	169	cell activation involved in immune response	11542|11745|12051|12229|12523|13051|14127|14159|15368|16190|16409|16414|17079|17085|17096|17131|17916|18173|18826|19204|19219|19264|19354|20104|20848|21803|21898|22177|30925|50723|54519|56743|66824|69068|94176|142980|171285|216161|216799|217303|234779|321019|380732
pink	20	GO:0002366	leukocyte activation involved in immune response	GO|GO.BP	8.61e-23	8.17e-17	2.15e-18	42	0.076225	0.0118254	6.44587	554	551	0.254545	165	leukocyte activation involved in immune response	11542|11745|12051|12229|12523|13051|14127|14159|15368|16190|16409|16414|17079|17085|17096|17131|17916|18173|18826|19204|19219|19264|19354|20104|20848|21803|21898|22177|30925|50723|54519|56743|66824|94176|142980|171285|216161|216799|217303|234779|321019|380732
pink	21	GO:0002250	adaptive immune response	GO|GO.BP	9.51e-23	9.03e-17	2.31e-18	48	0.0871143	0.0157672	5.52503	554	551	0.218182	220	adaptive immune response	12051|12229|12259|12260|12262|12266|12267|12268|12506|12523|12524|13036|13733|14102|14127|14129|14130|14131|15170|16190|16331|17085|17096|17131|17874|18173|18439|19264|20592|20848|21803|22376|24099|30925|30955|50723|54445|56743|57916|66824|67742|74048|74131|93759|171285|216799|239743|321019
pink	22	GO:0051707	response to other organism	GO|GO.BP	1.17e-22	1.11e-16	2.77e-18	70	0.127042	0.0333262	3.81207	554	551	0.150538	465	response to other organism	(More than 50 overlapping genes)
pink	23	GO:0043207	response to external biotic stimulus	GO|GO.BP	1.33e-22	1.26e-16	3e-18	70	0.127042	0.0333978	3.80389	554	551	0.150215	466	response to external biotic stimulus	(More than 50 overlapping genes)
pink	24	GO:0009605	response to external stimulus	GO|GO.BP	1.09e-21	1.03e-15	2.4e-17	127	0.23049	0.0958217	2.40541	554	551	0.0949888	1337	response to external stimulus	(More than 50 overlapping genes)
pink	25	GO:0009607	response to biotic stimulus	GO|GO.BP	5.08e-21	4.82e-15	1.05e-16	70	0.127042	0.0355479	3.57382	554	551	0.141129	496	response to biotic stimulus	(More than 50 overlapping genes)
pink	26	GO:0048584	positive regulation of response to stimulus	GO|GO.BP	5.84e-21	5.54e-15	1.18e-16	133	0.241379	0.105067	2.29738	554	551	0.0907231	1466	positive regulation of response to stimulus	(More than 50 overlapping genes)
pink	27	GO:0007165	signal transduction	GO|GO.BP	7.28e-21	6.91e-15	1.44e-16	240	0.435572	0.256002	1.70144	554	551	0.0671893	3572	signal transduction	(More than 50 overlapping genes)
pink	28	GO:0050900	leukocyte migration	GO|GO.BP	1.23e-20	1.17e-14	2.38e-16	44	0.0798548	0.0146922	5.43519	554	551	0.214634	205	leukocyte migration	11542|11629|12267|12273|12642|12977|12986|13051|14127|14131|14747|16175|16403|16409|16414|16416|17096|17698|17874|18787|19204|19219|19354|20302|20303|20305|20311|20345|20750|21803|21838|22324|24088|30955|66102|66824|70839|74748|76088|80795|105855|106512|217303|321019
pink	29	GO:0042110	T cell activation	GO|GO.BP	1.49e-20	1.42e-14	2.83e-16	55	0.0998185	0.0230775	4.32537	554	551	0.170807	322	T cell activation	(More than 50 overlapping genes)
pink	30	GO:0002520	immune system development	GO|GO.BP	1.6e-20	1.52e-14	2.98e-16	84	0.15245	0.0500251	3.04747	554	551	0.120344	698	immune system development	(More than 50 overlapping genes)
pink	31	GO:0009617	response to bacterium	GO|GO.BP	1.83e-20	1.74e-14	3.34e-16	51	0.092559	0.0199957	4.62894	554	551	0.182796	279	response to bacterium	(More than 50 overlapping genes)
pink	32	GO:0051239	regulation of multicellular organismal process	GO|GO.BP	3.94e-20	3.74e-14	7.05e-16	171	0.310345	0.157529	1.97008	554	551	0.077798	2198	regulation of multicellular organismal process	(More than 50 overlapping genes)
pink	33	GO:0030097	hemopoiesis	GO|GO.BP	9.8e-20	9.29e-14	1.66e-15	78	0.141561	0.0452949	3.12531	554	551	0.123418	632	hemopoiesis	(More than 50 overlapping genes)
pink	34	GO:0002703	regulation of leukocyte mediated immunity	GO|GO.BP	1.53e-19	1.46e-13	2.55e-15	34	0.061706	0.00903032	6.8332	554	551	0.269841	126	regulation of leukocyte mediated immunity	11542|12229|12266|12523|14127|14129|14130|14131|14159|15170|15368|16190|16409|16414|16768|17096|17131|18439|19204|19264|19354|20311|21803|21898|22324|22376|24088|30925|74048|74131|142980|171285|216799|217303
pink	35	GO:0048534	hematopoietic or lymphoid organ development	GO|GO.BP	3.58e-19	3.4e-13	5.76e-15	79	0.143376	0.0473017	3.03109	554	551	0.119697	660	hematopoietic or lymphoid organ development	(More than 50 overlapping genes)
pink	36	GO:0071944	cell periphery	GO|GO.CC	6.36e-19	6.03e-13	9.91e-15	225	0.408348	0.241095	1.69372	554	551	0.0668847	3364	cell periphery	(More than 50 overlapping genes)
pink	37	GO:0002253	activation of immune response	GO|GO.BP	6.37e-19	6.04e-13	9.91e-15	45	0.0816697	0.0169139	4.82855	554	551	0.190678	236	activation of immune response	12047|12259|12260|12262|12266|12267|12268|12273|12475|12524|13057|14127|14130|14756|15170|16822|17079|17096|17874|18035|19264|21838|21898|24088|54353|54445|56743|66824|72512|74039|83490|105855|107321|142980|170743|171285|217303|225471|226421|226422|230787|234779|239743|246746|279572
pink	38	GO:0050865	regulation of cell activation	GO|GO.BP	8.01e-19	7.6e-13	1.23e-14	56	0.101633	0.0259442	3.91738	554	551	0.154696	362	regulation of cell activation	(More than 50 overlapping genes)
pink	39	GO:0002521	leukocyte differentiation	GO|GO.BP	1.15e-18	1.1e-12	1.74e-14	57	0.103448	0.0270193	3.82868	554	551	0.151194	377	leukocyte differentiation	(More than 50 overlapping genes)
pink	40	GO:0002275	myeloid cell activation involved in immune response	GO|GO.BP	1.21e-18	1.15e-12	1.79e-14	24	0.0435572	0.00430015	10.1292	554	551	0.4	60	myeloid cell activation involved in immune response	11542|11745|12229|12523|13051|14127|14159|15368|16190|16409|16414|17096|17916|19204|19354|22177|56743|66824|94176|142980|171285|216161|217303|380732
pink	41	GO:0050896	response to stimulus	GO|GO.BP	1.67e-18	1.58e-12	2.43e-14	315	0.571688	0.390884	1.46255	554	551	0.0577558	5454	response to stimulus	(More than 50 overlapping genes)
pink	42	GO:0005886	plasma membrane	GO|GO.CC	2.1e-18	2e-12	3.02e-14	219	0.397459	0.234143	1.6975	554	551	0.067034	3267	plasma membrane	(More than 50 overlapping genes)
pink	43	GO:0032943	mononuclear cell proliferation	GO|GO.BP	3.27e-17	3.1e-11	4.43e-13	39	0.0707804	0.0140472	5.03877	554	551	0.19898	196	mononuclear cell proliferation	11629|12229|12524|12575|12977|14130|15170|16000|16331|16409|16414|17079|17096|17698|17874|18173|18439|19264|19354|20104|21803|21898|24099|30925|50723|56501|57916|66824|74048|74131|76088|78317|80795|93695|94176|105855|171285|217303|321019
pink	44	GO:0002694	regulation of leukocyte activation	GO|GO.BP	3.32e-17	3.15e-11	4.43e-13	51	0.092559	0.0236508	3.91356	554	551	0.154545	330	regulation of leukocyte activation	(More than 50 overlapping genes)
pink	45	GO:0051716	cellular response to stimulus	GO|GO.BP	3.89e-17	3.69e-11	5.12e-13	275	0.499093	0.32975	1.51355	554	551	0.0597696	4601	cellular response to stimulus	(More than 50 overlapping genes)
pink	46	GO:0002460	adaptive immune response based on somatic recombination of immune receptors built from immunoglobulin superfamily domains	GO|GO.BP	5.15e-17	4.89e-11	6.69e-13	35	0.0635209	0.0113954	5.57426	554	551	0.220126	159	adaptive immune response based on somatic recombination of immune receptors built from immunoglobulin superfamily domains	12051|12229|12259|12260|12262|12266|12267|12268|13036|14102|14127|14129|14130|14131|15170|16190|16331|17085|17131|17874|18173|18439|19264|20592|20848|21803|22376|24099|30925|50723|74048|74131|171285|216799|239743
pink	47	GO:0002764	immune response-regulating signaling pathway	GO|GO.BP	5.66e-17	5.37e-11	7.25e-13	39	0.0707804	0.0142622	4.96281	554	551	0.19598	199	immune response-regulating signaling pathway	12047|12267|12273|12475|12524|13036|13057|14127|14130|14756|15170|16822|17079|17096|17874|18035|19264|21838|21898|24088|54353|54445|56743|74039|83490|105855|107321|142980|170743|171285|217303|225471|226421|226422|230787|234779|239743|246746|279572
pink	48	GO:0051240	positive regulation of multicellular organismal process	GO|GO.BP	6.44e-17	6.1e-11	8.14e-13	114	0.206897	0.0925966	2.23439	554	551	0.0882353	1292	positive regulation of multicellular organismal process	(More than 50 overlapping genes)
pink	49	GO:0098542	defense response to other organism	GO|GO.BP	9.2e-17	8.72e-11	1.15e-12	45	0.0816697	0.0191357	4.26793	554	551	0.168539	267	defense response to other organism	11745|11810|12051|12273|12493|12524|13057|14127|14129|15900|15975|15979|16190|16411|17105|17874|17916|17948|17951|17969|18173|18439|18787|19264|20311|21803|21898|24088|27056|54445|66824|69146|72512|72536|74748|78317|80287|80795|142980|170743|171285|216799|225471|230738|384059
pink	50	GO:0048583	regulation of response to stimulus	GO|GO.BP	1.09e-16	1.03e-10	1.34e-12	184	0.333938	0.188992	1.76695	554	551	0.0697763	2637	regulation of response to stimulus	(More than 50 overlapping genes)
pink	51	GO:0070661	leukocyte proliferation	GO|GO.BP	1.15e-16	1.1e-10	1.4e-12	39	0.0707804	0.0145488	4.86502	554	551	0.192118	203	leukocyte proliferation	11629|12229|12524|12575|12977|14130|15170|16000|16331|16409|16414|17079|17096|17698|17874|18173|18439|19264|19354|20104|21803|21898|24099|30925|50723|56501|57916|66824|74048|74131|76088|78317|80795|93695|94176|105855|171285|217303|321019
pink	52	GO:0002757	immune response-activating signal transduction	GO|GO.BP	1.47e-16	1.39e-10	1.72e-12	38	0.0689655	0.0139038	4.96018	554	551	0.195876	194	immune response-activating signal transduction	12047|12267|12273|12475|12524|13057|14127|14130|14756|15170|16822|17079|17096|17874|18035|19264|21838|21898|24088|54353|54445|56743|74039|83490|105855|107321|142980|170743|171285|217303|225471|226421|226422|230787|234779|239743|246746|279572
pink	53	GO:0046651	lymphocyte proliferation	GO|GO.BP	1.47e-16	1.39e-10	1.72e-12	38	0.0689655	0.0139038	4.96018	554	551	0.195876	194	lymphocyte proliferation	11629|12229|12524|12575|14130|15170|16000|16331|16409|16414|17079|17096|17698|17874|18173|18439|19264|19354|20104|21803|21898|24099|30925|50723|56501|57916|66824|74048|74131|76088|78317|80795|93695|94176|105855|171285|217303|321019
pink	54	GO:0002237	response to molecule of bacterial origin	GO|GO.BP	1.75e-16	1.66e-10	2.01e-12	38	0.0689655	0.0139755	4.93475	554	551	0.194872	195	response to molecule of bacterial origin	12273|12475|12523|12524|14102|14130|15900|15975|17079|17084|17096|17874|17970|18035|18173|18439|18787|19204|19219|20311|21803|21898|21938|22695|24088|26362|27056|66102|66824|83433|171285|211770|216161|216799|225471|230738|234779|246256
pink	55	GO:0002449	lymphocyte mediated immunity	GO|GO.BP	1.78e-16	1.69e-10	2.01e-12	33	0.0598911	0.0104637	5.7237	554	551	0.226027	146	lymphocyte mediated immunity	12051|12229|12259|12260|12262|12266|12268|12611|13036|14102|14127|14129|14130|14131|15170|16190|16331|16768|17131|17874|18173|18439|19264|20592|21803|22324|22376|30925|50723|74048|74131|171285|216799
pink	56	GO:0032101	regulation of response to external stimulus	GO|GO.BP	1.89e-16	1.79e-10	2.11e-12	63	0.114338	0.0359063	3.18434	554	551	0.125749	501	regulation of response to external stimulus	(More than 50 overlapping genes)
pink	57	GO:0002444	myeloid leukocyte mediated immunity	GO|GO.BP	2.01e-16	1.91e-10	2.22e-12	22	0.0399274	0.00422848	9.44249	554	551	0.372881	59	myeloid leukocyte mediated immunity	11542|11745|12229|12266|12523|14127|14129|14131|14159|15368|16190|16409|16414|17096|17916|17969|19204|19354|20311|56743|217303|380732
pink	58	GO:0031347	regulation of defense response	GO|GO.BP	4.05e-16	3.84e-10	4.36e-12	54	0.0980036	0.0278076	3.52434	554	551	0.139175	388	regulation of defense response	(More than 50 overlapping genes)
pink	59	GO:0023052	signaling	GO|GO.BP	7.78e-16	7.38e-10	8.29e-12	243	0.441016	0.283953	1.55313	554	551	0.0613327	3962	signaling	(More than 50 overlapping genes)
pink	60	GO:0002683	negative regulation of immune system process	GO|GO.BP	8.78e-16	8.32e-10	9.15e-12	48	0.0871143	0.0228625	3.81036	554	551	0.15047	319	negative regulation of immune system process	12229|12262|12394|12493|12523|12524|14102|14127|14130|15002|15170|15208|15368|16000|16190|16331|16658|16768|16825|17096|17131|18024|18035|18566|19219|19264|21803|21838|22695|26362|26440|57259|57916|67742|69769|74048|74748|83490|83554|93695|107321|171285|211770|217303|225471|226421|246746|380732
pink	61	GO:0030099	myeloid cell differentiation	GO|GO.BP	1.17e-15	1.11e-09	1.2e-11	46	0.0834846	0.0212857	3.92209	554	551	0.154882	297	myeloid cell differentiation	12262|12394|12400|12606|12611|12977|12978|12986|14102|14159|14247|14381|15163|15170|15242|15900|16188|16331|16409|16416|16658|16825|16878|17096|18035|20104|20302|20375|20848|21349|21803|22177|22695|22778|23845|24088|57259|83554|93759|105446|105855|211770|216161|226421|246746|321019
pink	62	GO:0002697	regulation of immune effector process	GO|GO.BP	1.2e-15	1.14e-09	1.21e-11	41	0.0744102	0.0171289	4.34412	554	551	0.171548	239	regulation of immune effector process	11542|12229|12266|12493|12523|14127|14129|14130|14131|14159|15170|15368|16190|16409|16414|16768|17096|17131|18439|19204|19264|19354|20311|21803|21898|22324|22376|24088|30925|66824|72512|74048|74131|74748|80287|80795|142980|171285|216799|217303|230738
pink	63	GO:0007154	cell communication	GO|GO.BP	1.32e-15	1.25e-09	1.32e-11	244	0.442831	0.286748	1.54432	554	551	0.0609848	4001	cell communication	(More than 50 overlapping genes)
pink	64	GO:0008283	cell proliferation	GO|GO.BP	1.8e-15	1.7e-09	1.77e-11	120	0.217786	0.104637	2.08135	554	551	0.0821918	1460	cell proliferation	(More than 50 overlapping genes)
pink	65	GO:0009897	external side of plasma membrane	GO|GO.CC	2.53e-15	2.4e-09	2.43e-11	35	0.0635209	0.0128288	4.95143	554	551	0.195531	179	external side of plasma membrane	11816|11829|12475|12483|12489|12506|12524|12527|12774|13030|13733|14102|14127|14129|14130|14131|16403|16409|16411|16416|16768|18414|18439|18566|19264|20720|21838|21898|24088|50723|57916|70839|74048|239849|246256
pink	66	GO:0002886	regulation of myeloid leukocyte mediated immunity	GO|GO.BP	4.64e-15	4.4e-09	4.27e-11	17	0.030853	0.00258009	11.9581	554	551	0.472222	36	regulation of myeloid leukocyte mediated immunity	11542|12229|12266|12523|14127|14129|14131|14159|15368|16190|16409|16414|17096|19204|19354|20311|217303
pink	67	GO:0048518	positive regulation of biological process	GO|GO.BP	5.11e-15	4.85e-09	4.66e-11	254	0.46098	0.306171	1.50563	554	551	0.0594569	4272	positive regulation of biological process	(More than 50 overlapping genes)
pink	68	GO:0071219	cellular response to molecule of bacterial origin	GO|GO.BP	7.55e-15	7.17e-09	6.76e-11	28	0.0508167	0.00838529	6.06022	554	551	0.239316	117	cellular response to molecule of bacterial origin	12475|12523|12524|14130|15900|17079|17084|17096|17874|18035|18787|20311|21803|21898|21938|22695|24088|26362|66102|66824|83433|171285|211770|216161|216799|225471|230738|246256
pink	69	GO:0007166	cell surface receptor signaling pathway	GO|GO.BP	7.56e-15	7.17e-09	6.76e-11	133	0.241379	0.124059	1.94568	554	551	0.0768342	1731	cell surface receptor signaling pathway	(More than 50 overlapping genes)
pink	70	GO:0032496	response to lipopolysaccharide	GO|GO.BP	1.11e-14	1.06e-08	9.6e-11	34	0.061706	0.0126854	4.86431	554	551	0.19209	177	response to lipopolysaccharide	12475|12523|12524|14102|15900|15975|17079|17084|17096|17874|17970|18035|18173|18439|18787|19204|19219|20311|21803|21898|21938|22695|26362|66102|66824|83433|171285|211770|216161|216799|225471|230738|234779|246256
pink	71	GO:0009986	cell surface	GO|GO.CC	2.21e-14	2.1e-08	1.84e-10	64	0.116152	0.0407081	2.8533	554	551	0.112676	568	cell surface	(More than 50 overlapping genes)
pink	72	GO:0097529	myeloid leukocyte migration	GO|GO.BP	2.37e-14	2.25e-08	1.96e-10	28	0.0508167	0.00874364	5.81185	554	551	0.229508	122	myeloid leukocyte migration	11629|12267|12273|12977|12986|13051|14127|14131|14747|16175|16409|16414|17096|17874|18787|19219|19354|20302|20303|20305|20311|20750|22324|30955|70839|74748|105855|217303
pink	73	GO:0004872	receptor activity	GO|GO.MF	2.88e-14	2.73e-08	2.32e-10	71	0.128857	0.04852	2.65574	554	551	0.104874	677	receptor activity	(More than 50 overlapping genes)
pink	74	GO:0006950	response to stress	GO|GO.BP	3.6e-14	3.41e-08	2.84e-10	168	0.3049	0.176306	1.72938	554	551	0.0682927	2460	response to stress	(More than 50 overlapping genes)
pink	75	GO:0098552	side of membrane	GO|GO.CC	4.75e-14	4.5e-08	3.63e-10	47	0.0852995	0.0243675	3.50054	554	551	0.138235	340	side of membrane	11816|11829|12229|12475|12483|12489|12506|12524|12527|12774|13030|13733|14102|14127|14129|14130|14131|14159|14381|14580|14676|14710|16403|16409|16411|16416|16768|17096|17698|18414|18439|18566|19264|20200|20720|21838|21898|24088|50723|50778|54153|57916|69178|70839|74048|239849|246256
pink	76	GO:0071216	cellular response to biotic stimulus	GO|GO.BP	5.1e-14	4.84e-08	3.87e-10	29	0.0526316	0.00967534	5.43977	554	551	0.214815	135	cellular response to biotic stimulus	12229|12475|12523|12524|14130|15900|17079|17084|17096|17874|18035|18787|20311|21803|21898|21938|22695|24088|26362|66102|66824|83433|171285|211770|216161|216799|225471|230738|246256
pink	77	GO:0031349	positive regulation of defense response	GO|GO.BP	6.79e-14	6.45e-08	5.12e-10	37	0.0671506	0.0158389	4.23961	554	551	0.167421	221	positive regulation of defense response	11542|12229|12266|12475|12524|12774|13040|13057|14127|14129|14131|16768|17079|17096|17874|18035|18787|19219|20302|21898|22324|24088|30925|30955|54445|66824|72512|83490|106512|142980|170743|171285|217303|225471|226421|246746|279572
pink	78	GO:0051704	multi-organism process	GO|GO.BP	7.26e-14	6.89e-08	5.38e-10	103	0.186933	0.0878664	2.12747	554	551	0.0840131	1226	multi-organism process	(More than 50 overlapping genes)
pink	79	GO:0002685	regulation of leukocyte migration	GO|GO.BP	8.64e-14	8.2e-08	6.35e-10	28	0.0508167	0.00917365	5.53942	554	551	0.21875	128	regulation of leukocyte migration	11542|11629|12267|12273|12977|14747|16175|16416|17096|17698|17874|18787|19204|19219|19354|20303|20311|21803|21838|24088|66824|70839|74748|76088|80795|105855|106512|217303
pink	80	GO:0097530	granulocyte migration	GO|GO.BP	8.85e-14	8.4e-08	6.46e-10	23	0.0417423	0.00602021	6.93369	554	551	0.27381	84	granulocyte migration	12267|12273|12977|12986|14127|14131|14747|16175|16409|16414|17874|19219|19354|20302|20303|20305|20311|20750|22324|30955|74748|105855|217303
pink	81	GO:0071222	cellular response to lipopolysaccharide	GO|GO.BP	9.63e-14	9.14e-08	6.98e-10	26	0.0471869	0.00788361	5.98545	554	551	0.236364	110	cellular response to lipopolysaccharide	12475|12523|12524|15900|17079|17084|17096|17874|18035|18787|20311|21803|21898|21938|22695|26362|66102|66824|83433|171285|211770|216161|216799|225471|230738|246256
pink	82	GO:0032680	regulation of tumor necrosis factor production	GO|GO.BP	1.19e-13	1.13e-07	8.53e-10	25	0.0453721	0.00731026	6.20663	554	551	0.245098	102	regulation of tumor necrosis factor production	12051|12475|12523|12774|13057|13058|14127|14131|17874|19204|19219|20302|20303|21898|22695|24088|26362|66824|74131|80795|93695|93759|142980|171285|230738
pink	83	GO:0045576	mast cell activation	GO|GO.BP	1.53e-13	1.45e-07	1.09e-09	18	0.0326679	0.00351179	9.30234	554	551	0.367347	49	mast cell activation	11542|12229|12506|12523|14127|14131|14159|15368|16190|16822|17096|19354|21898|56743|74734|217303|246746|380732
pink	84	GO:0006909	phagocytosis	GO|GO.BP	1.6e-13	1.52e-07	1.13e-09	28	0.0508167	0.00938866	5.41256	554	551	0.21374	131	phagocytosis	11629|11745|12266|13057|14127|14129|14130|14131|15900|16409|16414|17970|18173|18439|19128|21803|22324|24088|26362|66824|83433|94176|104759|105855|217303|232201|246746|668218
pink	85	GO:0042127	regulation of cell proliferation	GO|GO.BP	1.64e-13	1.56e-07	1.15e-09	101	0.183303	0.086433	2.12075	554	551	0.0837479	1206	regulation of cell proliferation	(More than 50 overlapping genes)
pink	86	GO:0051241	negative regulation of multicellular organismal process	GO|GO.BP	1.68e-13	1.6e-07	1.18e-09	83	0.150635	0.0642156	2.34577	554	551	0.0926339	896	negative regulation of multicellular organismal process	(More than 50 overlapping genes)
pink	87	GO:0032640	tumor necrosis factor production	GO|GO.BP	1.92e-13	1.82e-07	1.32e-09	25	0.0453721	0.00745359	6.08727	554	551	0.240385	104	tumor necrosis factor production	12051|12475|12523|12774|13057|13058|14127|14131|17874|19204|19219|20302|20303|21898|22695|24088|26362|66824|74131|80795|93695|93759|142980|171285|230738
pink	88	GO:1903555	regulation of tumor necrosis factor superfamily cytokine production	GO|GO.BP	1.92e-13	1.82e-07	1.32e-09	25	0.0453721	0.00745359	6.08727	554	551	0.240385	104	regulation of tumor necrosis factor superfamily cytokine production	12051|12475|12523|12774|13057|13058|14127|14131|17874|19204|19219|20302|20303|21898|22695|24088|26362|66824|74131|80795|93695|93759|142980|171285|230738
pink	89	GO:0060089	molecular transducer activity	GO|GO.MF	2.21e-13	2.09e-07	1.51e-09	72	0.130672	0.0516735	2.52879	554	551	0.0998613	721	molecular transducer activity	(More than 50 overlapping genes)
pink	90	GO:0032103	positive regulation of response to external stimulus	GO|GO.BP	2.92e-13	2.77e-07	1.98e-09	34	0.061706	0.0141188	4.37048	554	551	0.172589	197	positive regulation of response to external stimulus	11542|11629|12229|12266|12267|12273|12774|12977|13040|13057|14127|14129|14131|14747|17079|17084|17874|18035|18787|18816|19219|19354|20302|20303|20311|21803|21898|24088|30955|105855|106512|142980|171285|269878
pink	91	GO:0071706	tumor necrosis factor superfamily cytokine production	GO|GO.BP	3.06e-13	2.9e-07	2.06e-09	25	0.0453721	0.00759693	5.97242	554	551	0.235849	106	tumor necrosis factor superfamily cytokine production	12051|12475|12523|12774|13057|13058|14127|14131|17874|19204|19219|20302|20303|21898|22695|24088|26362|66824|74131|80795|93695|93759|142980|171285|230738
pink	92	GO:0004888	transmembrane signaling receptor activity	GO|GO.MF	5.7e-13	5.41e-07	3.78e-09	55	0.0998185	0.0340429	2.93214	554	551	0.115789	475	transmembrane signaling receptor activity	(More than 50 overlapping genes)
pink	93	GO:1990266	neutrophil migration	GO|GO.BP	6.21e-13	5.89e-07	4.09e-09	20	0.0362976	0.00480183	7.55912	554	551	0.298507	67	neutrophil migration	12267|12273|12986|14127|14131|16175|16409|16414|17874|19219|19354|20302|20303|20305|20311|20750|22324|30955|74748|105855
pink	94	GO:0016477	cell migration	GO|GO.BP	6.84e-13	6.49e-07	4.48e-09	89	0.161525	0.0732459	2.20524	554	551	0.0870841	1022	cell migration	(More than 50 overlapping genes)
pink	95	GO:0030595	leukocyte chemotaxis	GO|GO.BP	1.1e-12	1.05e-06	7.07e-09	27	0.0490018	0.00938866	5.21925	554	551	0.206107	131	leukocyte chemotaxis	11629|12267|12273|12642|12977|12986|13051|14127|14131|14747|16409|16414|17096|18787|19354|20302|20303|20305|20311|20750|22324|30955|66102|74748|105855|106512|321019
pink	96	GO:0032675	regulation of interleukin-6 production	GO|GO.BP	1.2e-12	1.14e-06	7.62e-09	23	0.0417423	0.0067369	6.19607	554	551	0.244681	94	regulation of interleukin-6 production	11829|12523|12774|13057|14127|14466|16175|16331|17874|18439|19204|21898|24088|54445|66824|80795|105855|142980|170743|171285|225471|226421|230738
pink	97	GO:0002699	positive regulation of immune effector process	GO|GO.BP	1.34e-12	1.27e-06	8.39e-09	27	0.0490018	0.00946033	5.17971	554	551	0.204545	132	positive regulation of immune effector process	11542|12229|12266|12493|12523|14127|14129|14131|14159|15368|16190|16409|16414|16768|17096|18439|19204|19264|19354|21803|21898|22324|24088|30925|74131|216799|217303
pink	98	GO:0051249	regulation of lymphocyte activation	GO|GO.BP	1.36e-12	1.29e-06	8.48e-09	40	0.0725953	0.0200674	3.61758	554	551	0.142857	280	regulation of lymphocyte activation	11629|12193|12229|12524|12575|14102|14130|15170|16000|16190|16331|16768|17096|17131|17874|19264|19354|21803|21838|21898|22778|24099|26362|50723|57916|66824|67742|69769|74039|74048|74131|76088|78317|80795|93695|105855|171285|216799|217303|321019
pink	99	GO:1903706	regulation of hemopoiesis	GO|GO.BP	1.53e-12	1.45e-06	9.47e-09	40	0.0725953	0.020139	3.6047	554	551	0.142349	281	regulation of hemopoiesis	12193|12262|12394|12977|12978|12986|14102|14159|15163|15170|15208|16190|16331|16416|16658|16825|16878|17096|17131|18024|18035|19264|20302|20375|20848|21349|21803|22177|22695|22778|26362|57259|69068|74039|74131|83554|105855|211770|216799|226421
pink	100	GO:0002573	myeloid leukocyte differentiation	GO|GO.BP	1.77e-12	1.67e-06	1.08e-08	29	0.0526316	0.0110371	4.76863	554	551	0.188312	154	myeloid leukocyte differentiation	12262|12394|12606|12977|12978|15163|15242|16188|16331|16409|16416|16658|16878|17096|20302|20375|21349|21803|22177|22778|24088|57259|83554|93759|105446|211770|216161|246746|321019
pink	101	GO:0038023	signaling receptor activity	GO|GO.MF	1.92e-12	1.82e-06	1.16e-08	59	0.107078	0.0393464	2.72142	554	551	0.107468	549	signaling receptor activity	(More than 50 overlapping genes)
pink	102	GO:0033993	response to lipid	GO|GO.BP	2.23e-12	2.12e-06	1.35e-08	56	0.101633	0.0362646	2.80255	554	551	0.110672	506	response to lipid	(More than 50 overlapping genes)
pink	103	GO:0050715	positive regulation of cytokine secretion	GO|GO.BP	2.33e-12	2.21e-06	1.4e-08	22	0.0399274	0.00630689	6.33076	554	551	0.25	88	positive regulation of cytokine secretion	12363|12475|12523|12774|12978|15975|16175|16190|16956|18439|19219|20302|21898|23845|24088|54445|66824|69146|80795|140497|171285|216799
pink	104	GO:0032635	interleukin-6 production	GO|GO.BP	2.44e-12	2.31e-06	1.45e-08	23	0.0417423	0.00695191	6.00443	554	551	0.237113	97	interleukin-6 production	11829|12523|12774|13057|14127|14466|16175|16331|17874|18439|19204|21898|24088|54445|66824|80795|105855|142980|170743|171285|225471|226421|230738
pink	105	GO:0004871	signal transducer activity	GO|GO.MF	2.5e-12	2.37e-06	1.47e-08	73	0.132486	0.0554719	2.38835	554	551	0.0943152	774	signal transducer activity	(More than 50 overlapping genes)
pink	106	GO:0042113	B cell activation	GO|GO.BP	2.59e-12	2.46e-06	1.52e-08	30	0.0544465	0.0119688	4.54905	554	551	0.179641	167	B cell activation	12051|12193|12229|12524|12575|12611|14102|14130|15170|15242|16331|17060|17079|17096|19264|21803|21898|22778|24099|50723|54353|56743|57916|67742|74039|74131|105855|217303|234779|321019
pink	107	GO:0050663	cytokine secretion	GO|GO.BP	2.82e-12	2.68e-06	1.64e-08	27	0.0490018	0.00974701	5.02737	554	551	0.198529	136	cytokine secretion	12363|12475|12523|12654|12774|12978|15975|16175|16190|16822|16956|17096|18439|19073|19219|20302|21898|23845|24088|54445|66824|69146|80795|140497|171285|216799|230738
pink	108	GO:0050727	regulation of inflammatory response	GO|GO.BP	3.2e-12	3.03e-06	1.84e-08	33	0.0598911	0.0144772	4.13693	554	551	0.163366	202	regulation of inflammatory response	11542|11816|12229|12266|12363|12774|13040|13051|14127|14129|14130|14131|17096|17874|18035|18787|19219|20302|21898|21938|22695|24088|26440|30955|66824|69769|74748|83490|106512|142980|216161|216799|230738
pink	109	GO:0051050	positive regulation of transport	GO|GO.BP	4.15e-12	3.93e-06	2.37e-08	76	0.137931	0.0596288	2.31316	554	551	0.0913462	832	positive regulation of transport	(More than 50 overlapping genes)
pink	110	GO:0032944	regulation of mononuclear cell proliferation	GO|GO.BP	4.52e-12	4.29e-06	2.55e-08	28	0.0508167	0.0106787	4.75869	554	551	0.187919	149	regulation of mononuclear cell proliferation	11629|12229|12524|12575|12977|14130|15170|16000|16331|17096|17874|19264|19354|21803|21898|24099|50723|57916|66824|74048|74131|78317|80795|93695|105855|171285|217303|321019
pink	111	GO:0099600	transmembrane receptor activity	GO|GO.MF	4.55e-12	4.31e-06	2.55e-08	55	0.0998185	0.0358346	2.78554	554	551	0.11	500	transmembrane receptor activity	(More than 50 overlapping genes)
pink	112	GO:0032649	regulation of interferon-gamma production	GO|GO.BP	4.59e-12	4.35e-06	2.56e-08	17	0.030853	0.00365513	8.44102	554	551	0.333333	51	regulation of interferon-gamma production	12051|12394|12475|12611|15900|15975|18173|21898|26362|30925|66824|74131|142980|170743|171285|225471|230738
pink	113	GO:0043299	leukocyte degranulation	GO|GO.BP	6.57e-12	6.24e-06	3.6e-08	17	0.030853	0.0037268	8.27869	554	551	0.326923	52	leukocyte degranulation	11542|11745|12229|12523|14127|14159|15368|16190|16409|16414|17096|17916|19204|19354|56743|217303|380732
pink	114	GO:0050866	negative regulation of cell activation	GO|GO.BP	7.24e-12	6.87e-06	3.9e-08	26	0.0471869	0.00938866	5.02595	554	551	0.198473	131	negative regulation of cell activation	11816|12229|12493|12523|12527|14102|14130|15170|15368|16190|16331|16768|17096|17131|20720|21803|26362|57916|67742|69769|74048|93695|171285|217303|246746|380732
pink	115	GO:0050707	regulation of cytokine secretion	GO|GO.BP	7.24e-12	6.87e-06	3.9e-08	25	0.0453721	0.00867197	5.23203	554	551	0.206612	121	regulation of cytokine secretion	12363|12475|12523|12774|12978|15975|16175|16190|16956|17096|18439|19073|19219|20302|21898|23845|24088|54445|66824|69146|80795|140497|171285|216799|230738
pink	116	GO:0032729	positive regulation of interferon-gamma production	GO|GO.BP	7.67e-12	7.28e-06	4.07e-08	15	0.0272232	0.0027951	9.73963	554	551	0.384615	39	positive regulation of interferon-gamma production	12051|12394|12475|12611|15900|15975|18173|21898|30925|66824|74131|142980|170743|171285|225471
pink	117	GO:0070663	regulation of leukocyte proliferation	GO|GO.BP	8.83e-12	8.38e-06	4.63e-08	28	0.0508167	0.0109654	4.63428	554	551	0.183007	153	regulation of leukocyte proliferation	11629|12229|12524|12575|12977|14130|15170|16000|16331|17096|17874|19264|19354|21803|21898|24099|50723|57916|66824|74048|74131|78317|80795|93695|105855|171285|217303|321019
pink	118	GO:0048870	cell motility	GO|GO.BP	8.95e-12	8.49e-06	4.63e-08	91	0.165154	0.0792661	2.08354	554	551	0.0822785	1106	cell motility	(More than 50 overlapping genes)
pink	119	GO:0051674	localization of cell	GO|GO.BP	8.95e-12	8.49e-06	4.63e-08	91	0.165154	0.0792661	2.08354	554	551	0.0822785	1106	localization of cell	(More than 50 overlapping genes)
pink	120	GO:0035556	intracellular signal transduction	GO|GO.BP	8.95e-12	8.49e-06	4.63e-08	135	0.245009	0.13911	1.76126	554	551	0.0695518	1941	intracellular signal transduction	(More than 50 overlapping genes)
pink	121	GO:0002819	regulation of adaptive immune response	GO|GO.BP	9.29e-12	8.81e-06	4.74e-08	23	0.0417423	0.00738193	5.65466	554	551	0.223301	103	regulation of adaptive immune response	12229|12266|12506|14127|14129|14130|14131|15170|16190|17131|18173|18439|19264|21803|22376|24099|66824|67742|74048|74131|93759|171285|216799
pink	122	GO:0042742	defense response to bacterium	GO|GO.BP	9.29e-12	8.81e-06	4.74e-08	23	0.0417423	0.00738193	5.65466	554	551	0.223301	103	defense response to bacterium	11745|12051|12273|13057|14127|14129|15900|17105|17874|17916|17948|17951|17969|18173|18439|18787|20311|21898|24088|66824|69146|74748|171285
pink	123	GO:0050704	regulation of interleukin-1 secretion	GO|GO.BP	1.16e-11	1.1e-05	5.89e-08	12	0.0217786	0.00164839	13.212	554	551	0.521739	23	regulation of interleukin-1 secretion	12363|12774|15975|18439|19219|20302|21898|24088|66824|69146|216799|230738
pink	124	GO:0002687	positive regulation of leukocyte migration	GO|GO.BP	1.22e-11	1.16e-05	6.12e-08	22	0.0399274	0.00680857	5.86429	554	551	0.231579	95	positive regulation of leukocyte migration	11542|11629|12267|12273|12977|14747|16175|16416|18787|19204|19219|19354|20303|20311|21803|21838|24088|66824|76088|80795|105855|106512
pink	125	GO:0019724	B cell mediated immunity	GO|GO.BP	1.54e-11	1.46e-05	7.53e-08	19	0.0344828	0.00501684	6.8734	554	551	0.271429	70	B cell mediated immunity	12051|12229|12259|12260|12262|12266|12268|14102|14127|14129|14130|14131|15170|16190|16331|17874|19264|21803|50723
pink	126	GO:0050670	regulation of lymphocyte proliferation	GO|GO.BP	1.91e-11	1.82e-05	9.26e-08	27	0.0490018	0.0105354	4.65117	554	551	0.183673	147	regulation of lymphocyte proliferation	11629|12229|12524|12575|14130|15170|16000|16331|17096|17874|19264|19354|21803|21898|24099|50723|57916|66824|74048|74131|78317|80795|93695|105855|171285|217303|321019
pink	127	GO:0032609	interferon-gamma production	GO|GO.BP	2.53e-11	2.4e-05	1.22e-07	17	0.030853	0.00401347	7.68735	554	551	0.303571	56	interferon-gamma production	12051|12394|12475|12611|15900|15975|18173|21898|26362|30925|66824|74131|142980|170743|171285|225471|230738
pink	128	GO:0032760	positive regulation of tumor necrosis factor production	GO|GO.BP	2.75e-11	2.61e-05	1.32e-07	18	0.0326679	0.00458683	7.12211	554	551	0.28125	64	positive regulation of tumor necrosis factor production	12475|12523|12774|13057|13058|14127|14131|17874|19204|20302|20303|21898|24088|66824|74131|80795|142980|171285
pink	129	GO:0070887	cellular response to chemical stimulus	GO|GO.BP	2.91e-11	2.77e-05	1.39e-07	132	0.239564	0.137103	1.74733	554	551	0.0690016	1913	cellular response to chemical stimulus	(More than 50 overlapping genes)
pink	130	GO:0042098	T cell proliferation	GO|GO.BP	2.96e-11	2.81e-05	1.4e-07	26	0.0471869	0.00996201	4.73669	554	551	0.18705	139	T cell proliferation	11629|12524|15170|16000|16409|16414|17698|18173|18439|19264|19354|20104|21803|24099|50723|56501|66824|74048|74131|76088|78317|80795|93695|94176|105855|171285
pink	131	GO:0002224	toll-like receptor signaling pathway	GO|GO.BP	3.45e-11	3.28e-05	1.61e-07	19	0.0344828	0.00523185	6.59093	554	551	0.260274	73	toll-like receptor signaling pathway	12475|12524|13057|17079|17096|17874|18035|21898|24088|54445|83490|142980|170743|171285|217303|225471|226421|246746|279572
pink	132	GO:1903557	positive regulation of tumor necrosis factor superfamily cytokine production	GO|GO.BP	3.67e-11	3.48e-05	1.67e-07	18	0.0326679	0.0046585	7.01254	554	551	0.276923	65	positive regulation of tumor necrosis factor superfamily cytokine production	12475|12523|12774|13057|13058|14127|14131|17874|19204|20302|20303|21898|24088|66824|74131|80795|142980|171285
pink	133	GO:0016020	membrane	GO|GO.CC	5.3e-11	5.03e-05	2.34e-07	330	0.598911	0.463485	1.29219	554	551	0.0510283	6467	membrane	(More than 50 overlapping genes)
pink	134	GO:0001818	negative regulation of cytokine production	GO|GO.BP	7.72e-11	7.32e-05	3.31e-07	28	0.0508167	0.0119688	4.24578	554	551	0.167665	167	negative regulation of cytokine production	11829|12051|12229|12523|14130|14466|14747|15368|16331|16768|17131|18173|19073|19219|21803|21898|22695|24088|26362|66824|74048|93695|93759|105855|171285|216799|225471|230738
pink	135	GO:0050706	regulation of interleukin-1 beta secretion	GO|GO.BP	8.13e-11	7.71e-05	3.46e-07	11	0.0199637	0.00150505	13.2645	554	551	0.52381	21	regulation of interleukin-1 beta secretion	12363|12774|15975|18439|20302|21898|24088|66824|69146|216799|230738
pink	136	GO:0045637	regulation of myeloid cell differentiation	GO|GO.BP	9.28e-11	8.81e-05	3.9e-07	27	0.0490018	0.0112521	4.35492	554	551	0.171975	157	regulation of myeloid cell differentiation	12262|12394|12977|12978|12986|14102|14159|15163|16331|16416|16658|16825|16878|17096|18035|20302|20375|20848|21349|22177|22695|22778|57259|83554|105855|211770|226421
pink	137	GO:1902533	positive regulation of intracellular signal transduction	GO|GO.BP	9.69e-11	9.19e-05	4.05e-07	66	0.119782	0.0514585	2.32775	554	551	0.091922	718	positive regulation of intracellular signal transduction	(More than 50 overlapping genes)
pink	138	GO:0002695	negative regulation of leukocyte activation	GO|GO.BP	1.01e-10	9.61e-05	4.21e-07	23	0.0417423	0.00824196	5.06461	554	551	0.2	115	negative regulation of leukocyte activation	12229|12493|12523|14102|14130|15170|15368|16190|16331|16768|17096|17131|21803|26362|57916|67742|69769|74048|93695|171285|217303|246746|380732
pink	139	GO:0016064	immunoglobulin mediated immune response	GO|GO.BP	1.09e-10	0.000103854	4.54e-07	18	0.0326679	0.00494517	6.60601	554	551	0.26087	69	immunoglobulin mediated immune response	12051|12229|12259|12260|12262|12266|12268|14127|14129|14130|14131|15170|16190|16331|17874|19264|21803|50723
pink	140	GO:0048522	positive regulation of cellular process	GO|GO.BP	1.11e-10	0.000104976	4.56e-07	221	0.401089	0.277431	1.44572	554	551	0.0570912	3871	positive regulation of cellular process	(More than 50 overlapping genes)
pink	141	GO:0042119	neutrophil activation	GO|GO.BP	1.29e-10	0.000122311	5.25e-07	10	0.0181488	0.00121838	14.8959	554	551	0.588235	17	neutrophil activation	11745|14127|16409|16414|17916|19204|20311|22177|217303|246256
pink	142	GO:0010647	positive regulation of cell communication	GO|GO.BP	1.31e-10	0.000124494	5.32e-07	95	0.172414	0.0885831	1.94635	554	551	0.0768608	1236	positive regulation of cell communication	(More than 50 overlapping genes)
pink	143	GO:0071621	granulocyte chemotaxis	GO|GO.BP	1.42e-10	0.00013475	5.66e-07	18	0.0326679	0.00501684	6.51164	554	551	0.257143	70	granulocyte chemotaxis	12267|12273|12977|12986|14127|14131|14747|16409|16414|19354|20302|20303|20305|20311|20750|22324|30955|105855
pink	144	GO:0050867	positive regulation of cell activation	GO|GO.BP	1.45e-10	0.000137401	5.75e-07	31	0.0562613	0.0148355	3.79234	554	551	0.149758	207	positive regulation of cell activation	11542|11629|12524|12575|14127|16000|16190|16331|16409|16414|17874|19204|19264|20111|21803|21838|21898|22778|24099|26362|50723|56193|66824|74131|76088|78317|80795|105855|171285|216799|321019
pink	145	GO:0050714	positive regulation of protein secretion	GO|GO.BP	1.47e-10	0.000139043	5.79e-07	30	0.0544465	0.0139755	3.89585	554	551	0.153846	195	positive regulation of protein secretion	11727|12363|12475|12523|12774|12978|14756|15975|16000|16175|16190|16956|18439|19219|20302|21803|21898|23845|24088|28146|54445|66824|69146|80795|80885|93759|140497|171285|216799|381853
pink	146	GO:2000145	regulation of cell motility	GO|GO.BP	1.48e-10	0.000140194	5.79e-07	62	0.112523	0.04723	2.38244	554	551	0.0940819	659	regulation of cell motility	(More than 50 overlapping genes)
pink	147	GO:0030593	neutrophil chemotaxis	GO|GO.BP	1.48e-10	0.000140216	5.79e-07	16	0.0290381	0.00387013	7.50313	554	551	0.296296	54	neutrophil chemotaxis	12267|12273|12986|14127|14131|16409|16414|19354|20302|20303|20305|20311|20750|22324|30955|105855
pink	148	GO:0030335	positive regulation of cell migration	GO|GO.BP	1.74e-10	0.000165525	6.73e-07	44	0.0798548	0.0274493	2.90918	554	551	0.114883	383	positive regulation of cell migration	11542|11629|11745|12267|12273|12774|12977|12978|13036|14066|14632|14747|14756|16000|16175|16403|16416|17096|17916|18024|18787|18792|19204|19219|19264|19354|20303|20311|21803|21812|21838|24088|66102|66824|76088|80795|93695|105855|106512|108101|223697|230738|233571|384009
pink	149	GO:0023056	positive regulation of signaling	GO|GO.BP	1.86e-10	0.000176853	7.16e-07	95	0.172414	0.0891565	1.93383	554	551	0.0763666	1244	positive regulation of signaling	(More than 50 overlapping genes)
pink	150	GO:0050864	regulation of B cell activation	GO|GO.BP	1.89e-10	0.000178836	7.21e-07	20	0.0362976	0.00637856	5.69057	554	551	0.224719	89	regulation of B cell activation	12193|12229|12575|14102|14130|15170|16331|17096|19264|21803|21898|22778|24099|57916|67742|74039|74131|105855|217303|321019
pink	151	GO:0002286	T cell activation involved in immune response	GO|GO.BP	2.01e-10	0.000190617	7.66e-07	16	0.0290381	0.0039418	7.36671	554	551	0.290909	55	T cell activation involved in immune response	12051|14127|16190|17085|17131|18173|18826|19219|20104|20848|21803|30925|54519|171285|216799|321019
pink	152	GO:0030334	regulation of cell migration	GO|GO.BP	2.1e-10	0.000199205	7.97e-07	60	0.108893	0.0452949	2.40409	554	551	0.0949367	632	regulation of cell migration	(More than 50 overlapping genes)
pink	153	GO:0050701	interleukin-1 secretion	GO|GO.BP	2.18e-10	0.000206802	8.24e-07	12	0.0217786	0.00200674	10.8527	554	551	0.428571	28	interleukin-1 secretion	12363|12774|15975|18439|19219|20302|21898|24088|66824|69146|216799|230738
pink	154	GO:0032652	regulation of interleukin-1 production	GO|GO.BP	2.4e-10	0.000227703	9e-07	15	0.0272232	0.00344012	7.91345	554	551	0.3125	48	regulation of interleukin-1 production	11829|12363|12774|13610|15975|18439|19219|20302|21898|24088|66824|69146|171285|216799|230738
pink	155	GO:0002429	immune response-activating cell surface receptor signaling pathway	GO|GO.BP	2.55e-10	0.000242113	9.49e-07	21	0.0381125	0.00716692	5.31784	554	551	0.21	100	immune response-activating cell surface receptor signaling pathway	12047|12267|12273|14127|14130|14756|15170|16822|17096|19264|21838|24088|56743|74039|105855|107321|217303|226422|230787|234779|239743
pink	156	GO:0050716	positive regulation of interleukin-1 secretion	GO|GO.BP	2.8e-10	0.000265509	1.03e-06	10	0.0181488	0.00129005	14.0684	554	551	0.555556	18	positive regulation of interleukin-1 secretion	12363|12774|15975|18439|20302|21898|24088|66824|69146|216799
pink	157	GO:0050718	positive regulation of interleukin-1 beta secretion	GO|GO.BP	2.8e-10	0.000265509	1.03e-06	10	0.0181488	0.00129005	14.0684	554	551	0.555556	18	positive regulation of interleukin-1 beta secretion	12363|12774|15975|18439|20302|21898|24088|66824|69146|216799
pink	158	GO:0030098	lymphocyte differentiation	GO|GO.BP	2.97e-10	0.000281331	1.07e-06	34	0.061706	0.017989	3.43021	554	551	0.135458	251	lymphocyte differentiation	12047|12051|12193|12229|12400|12611|14102|14127|15170|15242|16190|16331|16450|16658|17085|17131|19219|19264|20104|20375|20848|21803|22324|22778|26362|30925|74039|74131|74734|94176|105855|216799|234779|321019
pink	159	GO:0051272	positive regulation of cellular component movement	GO|GO.BP	2.98e-10	0.000282229	1.07e-06	45	0.0816697	0.0289543	2.82064	554	551	0.111386	404	positive regulation of cellular component movement	11542|11629|11745|12267|12273|12774|12977|12978|13036|14066|14632|14747|14756|16000|16175|16403|16416|17096|17916|18024|18787|18792|19204|19219|19264|19354|20303|20311|21803|21812|21838|24088|66102|66824|76088|80795|93695|105855|106512|108101|223697|230738|233571|269878|384009
pink	160	GO:0002793	positive regulation of peptide secretion	GO|GO.BP	3.02e-10	0.000286222	1.08e-06	31	0.0562613	0.0152655	3.68551	554	551	0.14554	213	positive regulation of peptide secretion	11727|12363|12475|12523|12774|12978|14756|15975|16000|16175|16190|16878|16956|18439|19219|20302|21803|21898|23845|24088|28146|54445|66824|69146|80795|80885|93759|140497|171285|216799|381853
pink	161	GO:2000147	positive regulation of cell motility	GO|GO.BP	3.7e-10	0.000350952	1.31e-06	44	0.0798548	0.0280943	2.84238	554	551	0.112245	392	positive regulation of cell motility	11542|11629|11745|12267|12273|12774|12977|12978|13036|14066|14632|14747|14756|16000|16175|16403|16416|17096|17916|18024|18787|18792|19204|19219|19264|19354|20303|20311|21803|21812|21838|24088|66102|66824|76088|80795|93695|105855|106512|108101|223697|230738|233571|384009
pink	162	GO:0007159	leukocyte cell-cell adhesion	GO|GO.BP	4.01e-10	0.000380343	1.41e-06	32	0.0580762	0.0163406	3.55411	554	551	0.140351	228	leukocyte cell-cell adhesion	11629|12524|15170|16000|16190|16409|16414|16768|17131|17698|19204|19264|19354|20345|21803|21838|22778|24099|50723|66824|69769|74048|74131|76088|78317|80795|93695|105855|108101|171285|216799|217303
pink	163	GO:0002768	immune response-regulating cell surface receptor signaling pathway	GO|GO.BP	4.56e-10	0.000432791	1.6e-06	21	0.0381125	0.00738193	5.16295	554	551	0.203883	103	immune response-regulating cell surface receptor signaling pathway	12047|12267|12273|14127|14130|14756|15170|16822|17096|19264|21838|24088|56743|74039|105855|107321|217303|226422|230787|234779|239743
pink	164	GO:0002705	positive regulation of leukocyte mediated immunity	GO|GO.BP	4.87e-10	0.000462065	1.69e-06	18	0.0326679	0.00537519	6.07753	554	551	0.24	75	positive regulation of leukocyte mediated immunity	11542|12229|12266|14127|14129|14131|16190|16409|16414|16768|18439|19204|19264|21803|22324|30925|74131|216799
pink	165	GO:0050729	positive regulation of inflammatory response	GO|GO.BP	4.87e-10	0.000462065	1.69e-06	18	0.0326679	0.00537519	6.07753	554	551	0.24	75	positive regulation of inflammatory response	11542|12229|12266|12774|13040|14127|14129|14131|17874|18035|18787|19219|20302|21898|24088|30955|106512|142980
pink	166	GO:0006911	phagocytosis, engulfment	GO|GO.BP	4.95e-10	0.000469499	1.71e-06	13	0.0235935	0.00258009	9.14443	554	551	0.361111	36	phagocytosis, engulfment	11629|12266|14127|14129|14130|14131|16409|16414|83433|105855|217303|232201|668218
pink	167	GO:0002696	positive regulation of leukocyte activation	GO|GO.BP	6.79e-10	0.000644099	2.31e-06	29	0.0526316	0.0139755	3.76599	554	551	0.148718	195	positive regulation of leukocyte activation	11542|11629|12524|12575|14127|16000|16190|16331|16409|16414|17874|19204|19264|21803|21838|21898|22778|24099|26362|50723|66824|74131|76088|78317|80795|105855|171285|216799|321019
pink	168	GO:0060326	cell chemotaxis	GO|GO.BP	6.91e-10	0.000655057	2.34e-06	28	0.0508167	0.0131155	3.87456	554	551	0.153005	183	cell chemotaxis	11629|12267|12273|12642|12977|12986|13051|14127|14131|14747|16409|16414|17096|18787|19354|20302|20303|20305|20311|20750|22324|30955|66102|74748|105855|106512|321019|668218
pink	169	GO:0099024	plasma membrane invagination	GO|GO.BP	7.34e-10	0.000695957	2.48e-06	14	0.0254083	0.00315344	8.05733	554	551	0.318182	44	plasma membrane invagination	11629|12266|14127|14129|14130|14131|16409|16414|83433|105855|217303|232201|235406|668218
pink	170	GO:0040017	positive regulation of locomotion	GO|GO.BP	7.7e-10	0.000730562	2.59e-06	45	0.0816697	0.0298144	2.73927	554	551	0.108173	416	positive regulation of locomotion	11542|11629|11745|12267|12273|12774|12977|12978|13036|14066|14632|14747|14756|16000|16175|16403|16416|17096|17916|18024|18787|18792|19204|19219|19264|19354|20303|20311|21803|21812|21838|24088|66102|66824|76088|80795|93695|105855|106512|108101|223697|230738|233571|269878|384009
pink	171	GO:0050702	interleukin-1 beta secretion	GO|GO.BP	8.89e-10	0.000843516	2.95e-06	11	0.0199637	0.00179173	11.1421	554	551	0.44	25	interleukin-1 beta secretion	12363|12774|15975|18439|20302|21898|24088|66824|69146|216799|230738
pink	172	GO:0009967	positive regulation of signal transduction	GO|GO.BP	9.16e-10	0.000869188	3.01e-06	85	0.154265	0.0784777	1.96572	554	551	0.0776256	1095	positive regulation of signal transduction	(More than 50 overlapping genes)
pink	173	GO:0032722	positive regulation of chemokine production	GO|GO.BP	1.03e-09	0.000974055	3.36e-06	14	0.0254083	0.00322511	7.87828	554	551	0.311111	45	positive regulation of chemokine production	12523|12978|16175|16190|16956|17874|21898|24088|66824|80795|142980|170743|171285|225471
pink	174	GO:0065007	biological regulation	GO|GO.BP	1.03e-09	0.000978178	3.36e-06	386	0.700544	0.578227	1.21154	554	551	0.0478433	8068	biological regulation	(More than 50 overlapping genes)
pink	175	GO:1902105	regulation of leukocyte differentiation	GO|GO.BP	1.11e-09	0.00104839	3.59e-06	29	0.0526316	0.0142622	3.69029	554	551	0.145729	199	regulation of leukocyte differentiation	12193|12262|12394|12977|12978|14102|15163|15170|16190|16331|16416|16658|16878|17096|17131|19264|20302|21349|21803|22177|22778|26362|57259|74039|74131|83554|105855|211770|216799
pink	176	GO:0032879	regulation of localization	GO|GO.BP	1.14e-09	0.00108323	3.7e-06	138	0.250454	0.153587	1.6307	554	551	0.0643957	2143	regulation of localization	(More than 50 overlapping genes)
pink	177	GO:0032755	positive regulation of interleukin-6 production	GO|GO.BP	1.43e-09	0.00135481	4.56e-06	16	0.0290381	0.00444349	6.53498	554	551	0.258065	62	positive regulation of interleukin-6 production	12774|13057|14127|16175|17874|18439|19204|21898|24088|54445|66824|80795|142980|170743|225471|226421
pink	178	GO:0071396	cellular response to lipid	GO|GO.BP	1.54e-09	0.00146516	4.92e-06	40	0.0725953	0.0251559	2.88582	554	551	0.11396	351	cellular response to lipid	12193|12475|12523|12524|14756|15900|16000|17079|17084|17096|17698|17874|18035|18787|19219|20311|20393|20592|20750|21803|21898|21938|22195|22695|26362|27273|56351|66102|66824|83433|93759|170790|171285|211770|216161|216799|225471|230738|233571|246256
pink	179	GO:0032651	regulation of interleukin-1 beta production	GO|GO.BP	1.56e-09	0.00147968	4.95e-06	13	0.0235935	0.0027951	8.44102	554	551	0.333333	39	regulation of interleukin-1 beta production	11829|12363|12774|13610|15975|18439|20302|21898|24088|66824|69146|216799|230738
pink	180	GO:0002285	lymphocyte activation involved in immune response	GO|GO.BP	1.63e-09	0.00154358	5.15e-06	21	0.0381125	0.00788361	4.8344	554	551	0.190909	110	lymphocyte activation involved in immune response	12051|14127|16190|17079|17085|17131|18173|18826|19219|19264|20104|20848|21803|21898|30925|50723|54519|171285|216799|234779|321019
pink	181	GO:0050789	regulation of biological process	GO|GO.BP	1.69e-09	0.0016007	5.32e-06	371	0.673321	0.551208	1.22154	554	551	0.0482382	7691	regulation of biological process	(More than 50 overlapping genes)
pink	182	GO:0044425	membrane part	GO|GO.CC	1.84e-09	0.00174241	5.75e-06	238	0.431942	0.313839	1.37632	554	551	0.0543503	4379	membrane part	(More than 50 overlapping genes)
pink	183	GO:0040012	regulation of locomotion	GO|GO.BP	1.97e-09	0.00186882	6.14e-06	63	0.114338	0.0516018	2.21577	554	551	0.0875	720	regulation of locomotion	(More than 50 overlapping genes)
pink	184	GO:0032612	interleukin-1 production	GO|GO.BP	2.02e-09	0.00191834	6.23e-06	15	0.0272232	0.0039418	6.90629	554	551	0.272727	55	interleukin-1 production	11829|12363|12774|13610|15975|18439|19219|20302|21898|24088|66824|69146|171285|216799|230738
pink	185	GO:0036230	granulocyte activation	GO|GO.BP	2.03e-09	0.00192205	6.23e-06	10	0.0181488	0.00150505	12.0586	554	551	0.47619	21	granulocyte activation	11745|14127|16409|16414|17916|19204|20311|22177|217303|246256
pink	186	GO:0002706	regulation of lymphocyte mediated immunity	GO|GO.BP	2.03e-09	0.00192489	6.23e-06	19	0.0344828	0.00652189	5.28723	554	551	0.208791	91	regulation of lymphocyte mediated immunity	12229|12266|14127|14129|14130|14131|15170|16768|17131|18439|19264|21803|22324|22376|30925|74048|74131|171285|216799
pink	187	GO:0007596	blood coagulation	GO|GO.BP	2.07e-09	0.00196689	6.34e-06	23	0.0417423	0.009532	4.37917	554	551	0.172932	133	blood coagulation	11816|12266|12495|12527|14066|14127|15170|15442|16416|17096|18024|18787|18792|18816|19128|20720|21898|23972|26362|30955|56193|70839|108101
pink	188	GO:0002822	regulation of adaptive immune response based on somatic recombination of immune receptors built from immunoglobulin superfamily domains	GO|GO.BP	2.46e-09	0.00233814	7.49e-06	19	0.0344828	0.00659356	5.22976	554	551	0.206522	92	regulation of adaptive immune response based on somatic recombination of immune receptors built from immunoglobulin superfamily domains	12229|12266|14127|14129|14130|14131|15170|16190|17131|18173|18439|19264|21803|22376|24099|74048|74131|171285|216799
pink	189	GO:0051047	positive regulation of secretion	GO|GO.BP	2.66e-09	0.00252164	8.03e-06	39	0.0707804	0.0245825	2.8793	554	551	0.113703	343	positive regulation of secretion	11542|11727|12363|12394|12475|12523|12774|12978|13057|14127|14756|15975|16000|16175|16190|16409|16414|16878|16956|18439|19204|19219|20302|20750|21803|21898|23845|24088|28146|54445|66824|69146|80795|80885|93759|140497|171285|216799|381853
pink	190	GO:0007599	hemostasis	GO|GO.BP	2.8e-09	0.00265812	8.44e-06	23	0.0417423	0.00967534	4.3143	554	551	0.17037	135	hemostasis	11816|12266|12495|12527|14066|14127|15170|15442|16416|17096|18024|18787|18792|18816|19128|20720|21898|23972|26362|30955|56193|70839|108101
pink	191	GO:0051222	positive regulation of protein transport	GO|GO.BP	2.84e-09	0.00269567	8.53e-06	43	0.0780399	0.0288827	2.70196	554	551	0.1067	403	positive regulation of protein transport	11727|12363|12475|12523|12774|12978|14756|15163|15975|16000|16175|16190|16409|16411|16956|18439|19219|19354|20302|21803|21812|21898|22195|23845|24088|28146|54445|66824|69068|69146|72512|80795|80885|93759|140497|142980|170743|171285|215280|216799|226422|230738|381853
pink	192	GO:0051270	regulation of cellular component movement	GO|GO.BP	2.88e-09	0.00273604	8.63e-06	63	0.114338	0.0521035	2.19443	554	551	0.0866575	727	regulation of cellular component movement	(More than 50 overlapping genes)
pink	193	GO:0042035	regulation of cytokine biosynthetic process	GO|GO.BP	3.03e-09	0.00287745	8.93e-06	16	0.0290381	0.0046585	6.23337	554	551	0.246154	65	regulation of cytokine biosynthetic process	12051|12611|13058|14131|16175|16331|16768|17874|19204|20203|21898|22695|24088|50723|142980|170743
pink	194	GO:0042089	cytokine biosynthetic process	GO|GO.BP	3.06e-09	0.00290438	8.94e-06	17	0.030853	0.00530352	5.81746	554	551	0.22973	74	cytokine biosynthetic process	12051|12611|13058|14131|15975|16175|16331|16768|17874|19204|20203|21898|22695|24088|50723|142980|170743
pink	195	GO:0042107	cytokine metabolic process	GO|GO.BP	3.06e-09	0.00290438	8.94e-06	17	0.030853	0.00530352	5.81746	554	551	0.22973	74	cytokine metabolic process	12051|12611|13058|14131|15975|16175|16331|16768|17874|19204|20203|21898|22695|24088|50723|142980|170743
pink	196	GO:0043300	regulation of leukocyte degranulation	GO|GO.BP	3.16e-09	0.00299935	9.2e-06	12	0.0217786	0.00243675	8.93755	554	551	0.352941	34	regulation of leukocyte degranulation	11542|12523|14127|14159|15368|16190|16409|16414|17096|19204|19354|217303
pink	197	GO:0050817	coagulation	GO|GO.BP	3.25e-09	0.00308307	9.43e-06	23	0.0417423	0.00974701	4.28257	554	551	0.169118	136	coagulation	11816|12266|12495|12527|14066|14127|15170|15442|16416|17096|18024|18787|18792|18816|19128|20720|21898|23972|26362|30955|56193|70839|108101
pink	198	GO:0040011	locomotion	GO|GO.BP	3.39e-09	0.0032144	9.77e-06	93	0.168784	0.0914499	1.84565	554	551	0.072884	1276	locomotion	(More than 50 overlapping genes)
pink	199	GO:0002888	positive regulation of myeloid leukocyte mediated immunity	GO|GO.BP	3.58e-09	0.0033998	1.03e-05	10	0.0181488	0.00157672	11.5105	554	551	0.454545	22	positive regulation of myeloid leukocyte mediated immunity	11542|12229|12266|14127|14129|14131|16190|16409|16414|19204
pink	200	GO:0032732	positive regulation of interleukin-1 production	GO|GO.BP	3.84e-09	0.00364732	1.09e-05	11	0.0199637	0.00200674	9.94834	554	551	0.392857	28	positive regulation of interleukin-1 production	12363|12774|15975|18439|20302|21898|24088|66824|69146|171285|216799
pink	201	GO:0002218	activation of innate immune response	GO|GO.BP	4.45e-09	0.00422304	1.25e-05	21	0.0381125	0.00831362	4.58435	554	551	0.181034	116	activation of innate immune response	12475|12524|13057|17079|17096|17874|18035|21898|24088|54445|66824|72512|83490|142980|170743|171285|217303|225471|226421|246746|279572
pink	202	GO:0031224	intrinsic component of membrane	GO|GO.CC	4.7e-09	0.00445478	1.31e-05	197	0.357532	0.24905	1.43558	554	551	0.0566906	3475	intrinsic component of membrane	(More than 50 overlapping genes)
pink	203	GO:0010324	membrane invagination	GO|GO.BP	4.81e-09	0.00456157	1.34e-05	14	0.0254083	0.00358346	7.09045	554	551	0.28	50	membrane invagination	11629|12266|14127|14129|14130|14131|16409|16414|83433|105855|217303|232201|235406|668218
pink	204	GO:0022407	regulation of cell-cell adhesion	GO|GO.BP	4.9e-09	0.0046494	1.36e-05	34	0.061706	0.0199957	3.08596	554	551	0.121864	279	regulation of cell-cell adhesion	11629|12524|12527|12774|15170|16000|16190|16403|16768|17096|17131|19204|19264|19354|20720|21803|21838|22778|24099|50723|66824|69769|74048|74131|76088|78317|80795|83554|93695|105855|108101|171285|216799|217303
pink	205	GO:1903532	positive regulation of secretion by cell	GO|GO.BP	5.16e-09	0.00489803	1.43e-05	37	0.0671506	0.0230775	2.90979	554	551	0.114907	322	positive regulation of secretion by cell	11542|11727|12363|12394|12475|12523|12774|12978|14127|14756|15975|16000|16175|16190|16409|16414|16878|16956|18439|19204|19219|20302|21803|21898|23845|24088|28146|54445|66824|69146|80795|80885|93759|140497|171285|216799|381853
pink	206	GO:0034097	response to cytokine	GO|GO.BP	5.54e-09	0.0052578	1.52e-05	51	0.092559	0.038558	2.40051	554	551	0.0947955	538	response to cytokine	(More than 50 overlapping genes)
pink	207	GO:0008284	positive regulation of cell proliferation	GO|GO.BP	6.27e-09	0.00595153	1.7e-05	59	0.107078	0.0482334	2.22	554	551	0.0876672	673	positive regulation of cell proliferation	(More than 50 overlapping genes)
pink	208	GO:0080134	regulation of response to stress	GO|GO.BP	6.37e-09	0.00604438	1.72e-05	73	0.132486	0.065864	2.01152	554	551	0.0794342	919	regulation of response to stress	(More than 50 overlapping genes)
pink	209	GO:0042060	wound healing	GO|GO.BP	6.38e-09	0.00605534	1.72e-05	33	0.0598911	0.0192073	3.11814	554	551	0.123134	268	wound healing	11816|12266|12495|12527|13713|14066|14127|15170|15368|15442|16000|16175|16416|16948|17096|18024|18173|18787|18792|18816|19128|19219|20720|21803|21898|23972|26362|30955|56193|70839|77579|108101|231532
pink	210	GO:0042221	response to chemical	GO|GO.BP	6.66e-09	0.00631582	1.78e-05	155	0.281307	0.183616	1.53203	554	551	0.0604996	2562	response to chemical	(More than 50 overlapping genes)
pink	211	GO:1904951	positive regulation of establishment of protein localization	GO|GO.BP	6.91e-09	0.00655288	1.84e-05	43	0.0780399	0.0297427	2.62383	554	551	0.103614	415	positive regulation of establishment of protein localization	11727|12363|12475|12523|12774|12978|14756|15163|15975|16000|16175|16190|16409|16411|16956|18439|19219|19354|20302|21803|21812|21898|22195|23845|24088|28146|54445|66824|69068|69146|72512|80795|80885|93759|140497|142980|170743|171285|215280|216799|226422|230738|381853
pink	212	GO:0045766	positive regulation of angiogenesis	GO|GO.BP	6.92e-09	0.00656927	1.84e-05	20	0.0362976	0.00774027	4.68945	554	551	0.185185	108	positive regulation of angiogenesis	11745|12266|12267|12273|12394|12654|12774|13036|13051|13058|14066|15368|16175|16414|16416|18024|18787|69219|93759|230738
pink	213	GO:0044459	plasma membrane part	GO|GO.CC	7.37e-09	0.00699199	1.95e-05	115	0.208711	0.123988	1.68332	554	551	0.066474	1730	plasma membrane part	(More than 50 overlapping genes)
pink	214	GO:0048514	blood vessel morphogenesis	GO|GO.BP	7.44e-09	0.00705806	1.96e-05	45	0.0816697	0.0320361	2.5493	554	551	0.100671	447	blood vessel morphogenesis	11727|11745|11816|12266|12267|12273|12394|12654|12774|13036|13051|13058|13713|14066|14756|15242|15368|15442|15446|16175|16414|16416|16878|16948|17131|18024|18787|18792|18816|19219|20375|20397|21349|21803|21812|21838|22379|30955|58223|69219|71602|93759|99683|230738|231532
pink	215	GO:0032642	regulation of chemokine production	GO|GO.BP	7.53e-09	0.00714229	1.98e-05	15	0.0272232	0.00430015	6.33076	554	551	0.25	60	regulation of chemokine production	12523|12978|16175|16190|16956|17874|20311|21898|24088|66824|80795|142980|170743|171285|225471
pink	216	GO:0065008	regulation of biological quality	GO|GO.BP	7.57e-09	0.00718009	1.98e-05	159	0.288566	0.190138	1.51766	554	551	0.0599322	2653	regulation of biological quality	(More than 50 overlapping genes)
pink	217	GO:0045089	positive regulation of innate immune response	GO|GO.BP	7.97e-09	0.00755716	2.08e-05	24	0.0435572	0.0110371	3.94645	554	551	0.155844	154	positive regulation of innate immune response	12475|12524|13057|16768|17079|17096|17874|18035|21898|22324|24088|30925|54445|66824|72512|83490|142980|170743|171285|217303|225471|226421|246746|279572
pink	218	GO:0032940	secretion by cell	GO|GO.BP	8.71e-09	0.00826297	2.26e-05	63	0.114338	0.0536085	2.13282	554	551	0.0842246	748	secretion by cell	(More than 50 overlapping genes)
pink	219	GO:0002221	pattern recognition receptor signaling pathway	GO|GO.BP	8.93e-09	0.00846711	2.3e-05	19	0.0344828	0.00709525	4.85998	554	551	0.191919	99	pattern recognition receptor signaling pathway	12475|12524|13057|17079|17096|17874|18035|21898|24088|54445|83490|142980|170743|171285|217303|225471|226421|246746|279572
pink	220	GO:0002279	mast cell activation involved in immune response	GO|GO.BP	9.58e-09	0.00908984	2.44e-05	12	0.0217786	0.00265176	8.21288	554	551	0.324324	37	mast cell activation involved in immune response	11542|12229|12523|14127|14159|15368|16190|17096|19354|56743|217303|380732
pink	221	GO:0002448	mast cell mediated immunity	GO|GO.BP	9.58e-09	0.00908984	2.44e-05	12	0.0217786	0.00265176	8.21288	554	551	0.324324	37	mast cell mediated immunity	11542|12229|12523|14127|14159|15368|16190|17096|19354|56743|217303|380732
pink	222	GO:0043303	mast cell degranulation	GO|GO.BP	9.58e-09	0.00908984	2.44e-05	12	0.0217786	0.00265176	8.21288	554	551	0.324324	37	mast cell degranulation	11542|12229|12523|14127|14159|15368|16190|17096|19354|56743|217303|380732
pink	223	GO:0032602	chemokine production	GO|GO.BP	9.63e-09	0.00913128	2.45e-05	15	0.0272232	0.00437182	6.22698	554	551	0.245902	61	chemokine production	12523|12978|16175|16190|16956|17874|20311|21898|24088|66824|80795|142980|170743|171285|225471
pink	224	GO:0072358	cardiovascular system development	GO|GO.BP	1e-08	0.00950212	2.54e-05	52	0.0943739	0.0404214	2.33475	554	551	0.0921986	564	cardiovascular system development	(More than 50 overlapping genes)
pink	225	GO:0032731	positive regulation of interleukin-1 beta production	GO|GO.BP	1.01e-08	0.00959906	2.56e-05	10	0.0181488	0.00172006	10.5513	554	551	0.416667	24	positive regulation of interleukin-1 beta production	12363|12774|15975|18439|20302|21898|24088|66824|69146|216799
pink	226	GO:0009611	response to wounding	GO|GO.BP	1.03e-08	0.00978212	2.6e-05	38	0.0689655	0.0247259	2.78921	554	551	0.110145	345	response to wounding	11816|12193|12266|12495|12527|13713|14066|14127|14580|14632|15170|15368|15442|16000|16175|16416|16948|17096|18024|18173|18787|18792|18816|18826|19128|19219|20720|21803|21898|22695|23972|26362|30955|56193|70839|77579|108101|231532
pink	227	GO:0002758	innate immune response-activating signal transduction	GO|GO.BP	1.06e-08	0.0100753	2.67e-05	19	0.0344828	0.00716692	4.81138	554	551	0.19	100	innate immune response-activating signal transduction	12475|12524|13057|17079|17096|17874|18035|21898|24088|54445|83490|142980|170743|171285|217303|225471|226421|246746|279572
pink	228	GO:0032611	interleukin-1 beta production	GO|GO.BP	1.13e-08	0.0106935	2.81e-05	13	0.0235935	0.00322511	7.31555	554	551	0.288889	45	interleukin-1 beta production	11829|12363|12774|13610|15975|18439|20302|21898|24088|66824|69146|216799|230738
pink	229	GO:0050793	regulation of developmental process	GO|GO.BP	1.18e-08	0.0112119	2.93e-05	125	0.22686	0.139683	1.62411	554	551	0.0641355	1949	regulation of developmental process	(More than 50 overlapping genes)
pink	230	GO:0050764	regulation of phagocytosis	GO|GO.BP	1.22e-08	0.0116131	3.02e-05	15	0.0272232	0.00444349	6.12654	554	551	0.241935	62	regulation of phagocytosis	12266|13057|14127|14129|14130|14131|18173|19128|21803|24088|66824|94176|105855|217303|246746
pink	231	GO:1901700	response to oxygen-containing compound	GO|GO.BP	1.27e-08	0.0120085	3.12e-05	76	0.137931	0.0708808	1.94596	554	551	0.0768453	989	response to oxygen-containing compound	(More than 50 overlapping genes)
pink	232	GO:0032501	multicellular organismal process	GO|GO.BP	1.27e-08	0.0120929	3.13e-05	251	0.455535	0.342149	1.3314	554	551	0.0525765	4774	multicellular organismal process	(More than 50 overlapping genes)
pink	233	GO:0042592	homeostatic process	GO|GO.BP	1.39e-08	0.0131627	3.4e-05	91	0.165154	0.0913065	1.80879	554	551	0.0714286	1274	homeostatic process	(More than 50 overlapping genes)
pink	234	GO:0001944	vasculature development	GO|GO.BP	1.39e-08	0.0131754	3.4e-05	51	0.092559	0.0396331	2.3354	554	551	0.0922242	553	vasculature development	(More than 50 overlapping genes)
pink	235	GO:0002532	production of molecular mediator involved in inflammatory response	GO|GO.BP	1.52e-08	0.0143743	3.68e-05	13	0.0235935	0.00329678	7.15651	554	551	0.282609	46	production of molecular mediator involved in inflammatory response	11542|11689|12229|14127|16190|17096|17874|18787|21898|74748|106512|217303|230738
pink	236	GO:0030888	regulation of B cell proliferation	GO|GO.BP	1.52e-08	0.0143743	3.68e-05	13	0.0235935	0.00329678	7.15651	554	551	0.282609	46	regulation of B cell proliferation	12229|12575|14130|16331|17096|19264|21898|24099|57916|74131|105855|217303|321019
pink	237	GO:0002283	neutrophil activation involved in immune response	GO|GO.BP	1.56e-08	0.014808	3.78e-05	7	0.0127042	0.000716692	17.7261	554	551	0.7	10	neutrophil activation involved in immune response	11745|14127|16409|16414|17916|19204|22177
pink	238	GO:0006928	movement of cell or subcellular component	GO|GO.BP	1.85e-08	0.0175245	4.37e-05	98	0.177858	0.101627	1.75011	554	551	0.0691114	1418	movement of cell or subcellular component	(More than 50 overlapping genes)
pink	239	GO:2000026	regulation of multicellular organismal development	GO|GO.BP	1.86e-08	0.017639	4.39e-05	103	0.186933	0.108722	1.71936	554	551	0.0678972	1517	regulation of multicellular organismal development	(More than 50 overlapping genes)
pink	240	GO:0042108	positive regulation of cytokine biosynthetic process	GO|GO.BP	1.88e-08	0.01785	4.43e-05	12	0.0217786	0.0027951	7.79171	554	551	0.307692	39	positive regulation of cytokine biosynthetic process	12051|12611|13058|14131|16175|17874|19204|21898|24088|50723|142980|170743
pink	241	GO:0033003	regulation of mast cell activation	GO|GO.BP	2e-08	0.0189745	4.65e-05	11	0.0199637	0.00229341	8.7048	554	551	0.34375	32	regulation of mast cell activation	11542|12523|14127|14159|15368|16190|17096|19354|217303|246746|380732
pink	242	GO:0042116	macrophage activation	GO|GO.BP	2.02e-08	0.0191615	4.68e-05	13	0.0235935	0.00336845	7.00425	554	551	0.276596	47	macrophage activation	11629|12523|13051|16190|16409|18173|21898|22177|24088|142980|170743|171285|216161
pink	243	GO:0071345	cellular response to cytokine stimulus	GO|GO.BP	2.18e-08	0.0206557	5.01e-05	45	0.0816697	0.0331828	2.4612	554	551	0.0971922	463	cellular response to cytokine stimulus	11829|12193|12229|12363|12606|12977|12978|12983|13051|14066|14466|14584|15163|15170|15900|15975|15979|16175|16188|16792|17131|17874|18024|18035|18414|18787|19264|20302|20303|20305|20311|20750|20848|22695|26362|27056|66824|72512|76088|83433|93759|216161|225471|230738|246746
pink	244	GO:0070665	positive regulation of leukocyte proliferation	GO|GO.BP	2.28e-08	0.0216403	5.24e-05	18	0.0326679	0.0067369	4.84909	554	551	0.191489	94	positive regulation of leukocyte proliferation	11629|12524|12575|12977|16000|17096|17874|19264|21898|24099|50723|66824|74131|78317|80795|105855|171285|321019
pink	245	GO:0042100	B cell proliferation	GO|GO.BP	2.39e-08	0.0226867	5.47e-05	14	0.0254083	0.00401347	6.33076	554	551	0.25	56	B cell proliferation	12229|12575|14130|16331|17079|17096|19264|21898|24099|57916|74131|105855|217303|321019
pink	246	GO:0030155	regulation of cell adhesion	GO|GO.BP	2.42e-08	0.022914	5.51e-05	48	0.0871143	0.0367663	2.36941	554	551	0.0935673	513	regulation of cell adhesion	11629|12524|12527|12774|12977|14159|15170|16000|16190|16403|16416|16450|16768|16825|17096|17131|17916|18787|18792|19204|19219|19264|19354|20720|20750|21803|21838|22324|22778|24099|50723|54519|66116|66824|69769|74048|74131|76088|78317|80795|83554|93695|105855|107321|108101|171285|216799|217303
pink	247	GO:0048872	homeostasis of number of cells	GO|GO.BP	2.45e-08	0.0232695	5.55e-05	30	0.0544465	0.0172723	3.15225	554	551	0.124481	241	homeostasis of number of cells	11717|12044|12611|12977|14102|14127|14130|14381|15163|15368|16331|16658|16825|17096|18439|20104|20311|20375|20848|21349|21803|22695|22778|24099|26362|57916|74131|80885|105855|321019
pink	248	GO:0050794	regulation of cellular process	GO|GO.BP	2.49e-08	0.0236175	5.61e-05	350	0.635209	0.521393	1.21829	554	551	0.04811	7275	regulation of cellular process	(More than 50 overlapping genes)
pink	249	GO:0002883	regulation of hypersensitivity	GO|GO.BP	2.5e-08	0.0237096	5.62e-05	6	0.0108893	0.000501684	21.7055	554	551	0.857143	7	regulation of hypersensitivity	12229|12266|14127|14129|14130|14131
pink	250	GO:0046903	secretion	GO|GO.BP	2.57e-08	0.0243927	5.77e-05	67	0.121597	0.0602738	2.01741	554	551	0.0796671	841	secretion	(More than 50 overlapping genes)
pink	251	GO:0000323	lytic vacuole	GO|GO.CC	2.72e-08	0.0258325	6.08e-05	42	0.076225	0.0300294	2.53835	554	551	0.100239	419	lytic vacuole	11758|11816|12514|13010|13030|13033|13036|13040|14204|14319|14325|14466|14580|14756|14824|14999|15002|15211|15212|15442|15975|16792|17159|18173|19025|19073|19141|54445|64138|65221|67111|68682|71279|72287|73649|110006|142980|170743|170790|211286|226421|380732
pink	252	GO:0005764	lysosome	GO|GO.CC	2.72e-08	0.0258325	6.08e-05	42	0.076225	0.0300294	2.53835	554	551	0.100239	419	lysosome	11758|11816|12514|13010|13030|13033|13036|13040|14204|14319|14325|14466|14580|14756|14824|14999|15002|15211|15212|15442|15975|16792|17159|18173|19025|19073|19141|54445|64138|65221|67111|68682|71279|72287|73649|110006|142980|170743|170790|211286|226421|380732
pink	253	GO:0045088	regulation of innate immune response	GO|GO.BP	2.75e-08	0.0260502	6.12e-05	26	0.0471869	0.0135455	3.48359	554	551	0.137566	189	regulation of innate immune response	12475|12524|13057|16768|17079|17096|17874|17916|18035|21898|22324|24088|30925|54445|66824|72512|74748|83490|142980|170743|171285|217303|225471|226421|246746|279572
pink	254	GO:0022409	positive regulation of cell-cell adhesion	GO|GO.BP	2.89e-08	0.0274382	6.4e-05	23	0.0417423	0.0108937	3.83178	554	551	0.151316	152	positive regulation of cell-cell adhesion	11629|12524|12774|16000|16190|16403|17131|19204|19264|21803|21838|22778|24099|50723|66824|74131|76088|78317|80795|83554|105855|171285|216799
pink	255	GO:0016021	integral component of membrane	GO|GO.CC	2.95e-08	0.027998	6.5e-05	189	0.343013	0.241597	1.41977	554	551	0.0560664	3371	integral component of membrane	(More than 50 overlapping genes)
pink	256	GO:0006897	endocytosis	GO|GO.BP	3e-08	0.0284791	6.59e-05	44	0.0798548	0.0323945	2.46508	554	551	0.0973451	452	endocytosis	11629|11745|11816|12266|12475|12527|13057|14127|14129|14130|14131|14824|15900|16409|16414|17970|18173|18439|18787|19128|21803|22324|24088|26362|30955|66102|66147|66824|69178|71602|83433|94176|98878|104759|105855|170790|217303|232201|233274|234779|235406|246746|320435|668218
pink	257	GO:0050766	positive regulation of phagocytosis	GO|GO.BP	3.54e-08	0.0335359	7.66e-05	12	0.0217786	0.00293844	7.41162	554	551	0.292683	41	positive regulation of phagocytosis	12266|13057|14127|14129|14130|14131|18173|19128|66824|94176|105855|246746
pink	258	GO:0007155	cell adhesion	GO|GO.BP	3.6e-08	0.0341687	7.77e-05	75	0.136116	0.0713108	1.90877	554	551	0.0753769	995	cell adhesion	(More than 50 overlapping genes)
pink	259	GO:0050878	regulation of body fluid levels	GO|GO.BP	3.83e-08	0.0363775	8.23e-05	29	0.0526316	0.0166272	3.16538	554	551	0.125	232	regulation of body fluid levels	11542|11816|11829|12266|12495|12527|13057|14066|14127|14466|15170|15442|16416|17096|18024|18787|18792|18816|19128|19219|20720|21898|23972|26362|30955|56193|70839|108101|212937
pink	260	GO:0046631	alpha-beta T cell activation	GO|GO.BP	4.5e-08	0.0426683	9.55e-05	18	0.0326679	0.00702358	4.65117	554	551	0.183673	98	alpha-beta T cell activation	12051|16190|17085|17131|19219|19264|20848|21803|22778|30925|56501|74048|74131|94176|105855|216799|217303|321019
pink	261	GO:0002526	acute inflammatory response	GO|GO.BP	4.69e-08	0.0444668	9.79e-05	15	0.0272232	0.0048735	5.58597	554	551	0.220588	68	acute inflammatory response	11689|12229|12266|12774|14066|14127|14129|14130|14131|16175|18816|20716|20848|30955|216799
pink	262	GO:0045639	positive regulation of myeloid cell differentiation	GO|GO.BP	4.69e-08	0.0444668	9.79e-05	15	0.0272232	0.0048735	5.58597	554	551	0.220588	68	positive regulation of myeloid cell differentiation	12394|12977|12978|14159|15163|16331|16416|16878|20302|20848|21349|22778|105855|211770|226421
pink	263	GO:0002761	regulation of myeloid leukocyte differentiation	GO|GO.BP	4.89e-08	0.0464193	0.000101574	17	0.030853	0.00630689	4.89195	554	551	0.193182	88	regulation of myeloid leukocyte differentiation	12262|12394|12977|12978|15163|16331|16416|16658|16878|17096|20302|21349|22177|22778|57259|83554|211770
pink	264	GO:0001568	blood vessel development	GO|GO.BP	4.97e-08	0.0471056	0.000102851	48	0.0871143	0.0376263	2.31525	554	551	0.0914286	525	blood vessel development	11727|11745|11816|12266|12267|12273|12394|12654|12774|13036|13051|13058|13713|14066|14756|15242|15368|15442|15446|16175|16414|16416|16878|16948|17131|18024|18787|18792|18816|19219|20375|20397|20732|21349|21803|21812|21838|22379|30955|58223|69219|71602|77579|93759|99683|230738|231532|269878
pink	265	GO:0022610	biological adhesion	GO|GO.BP	5.02e-08	0.0476326	0.000103775	75	0.136116	0.0718842	1.89355	554	551	0.0747757	1003	biological adhesion	(More than 50 overlapping genes)
pink	266	GO:1903037	regulation of leukocyte cell-cell adhesion	GO|GO.BP	5.14e-08	0.0487629	0.000106006	27	0.0490018	0.0149072	3.28713	554	551	0.129808	208	regulation of leukocyte cell-cell adhesion	11629|12524|15170|16000|16190|16768|17131|19204|19264|19354|21803|21838|22778|24099|50723|66824|69769|74048|74131|76088|78317|80795|93695|105855|171285|216799|217303
plum1	1	GO:0016831	carboxy-lyase activity	GO|GO.MF	0.00247644	1	0.717348	2	0.0540541	0.00200674	26.9363	38	37	0.0714286	28	carboxy-lyase activity	94184|100041585
plum1	2	GO:0032445	fructose import	GO|GO.BP	0.00265176	1	0.737074	1	0.027027	7.17e-05	377.108	38	37	1	1	fructose import	56485
plum1	3	GO:0060474	positive regulation of flagellated sperm motility involved in capacitation	GO|GO.BP	0.00265176	1	0.737074	1	0.027027	7.17e-05	377.108	38	37	1	1	positive regulation of flagellated sperm motility involved in capacitation	12458
plum1	4	GO:0098704	carbohydrate import across plasma membrane	GO|GO.BP	0.00265176	1	0.737074	1	0.027027	7.17e-05	377.108	38	37	1	1	carbohydrate import across plasma membrane	56485
plum1	5	GO:1904155	DN2 thymocyte differentiation	GO|GO.BP	0.00265176	1	0.737074	1	0.027027	7.17e-05	377.108	38	37	1	1	DN2 thymocyte differentiation	12458
plum1	6	GO:1904156	DN3 thymocyte differentiation	GO|GO.BP	0.00265176	1	0.737074	1	0.027027	7.17e-05	377.108	38	37	1	1	DN3 thymocyte differentiation	12458
plum1	7	GO:1990539	fructose import across plasma membrane	GO|GO.BP	0.00265176	1	0.737074	1	0.027027	7.17e-05	377.108	38	37	1	1	fructose import across plasma membrane	56485
plum1	8	GO:0003905	alkylbase DNA N-glycosylase activity	GO|GO.MF	0.00265176	1	0.737074	1	0.027027	7.17e-05	377.108	38	37	1	1	alkylbase DNA N-glycosylase activity	268395
plum1	9	GO:0008725	DNA-3-methyladenine glycosylase activity	GO|GO.MF	0.00265176	1	0.737074	1	0.027027	7.17e-05	377.108	38	37	1	1	DNA-3-methyladenine glycosylase activity	268395
plum1	10	GO:0010309	acireductone dioxygenase [iron(II)-requiring] activity	GO|GO.MF	0.00265176	1	0.737074	1	0.027027	7.17e-05	377.108	38	37	1	1	acireductone dioxygenase [iron(II)-requiring] activity	104923
plum1	11	GO:0019150	D-ribulokinase activity	GO|GO.MF	0.00265176	1	0.737074	1	0.027027	7.17e-05	377.108	38	37	1	1	D-ribulokinase activity	75578
plum1	12	GO:0043733	DNA-3-methylbase glycosylase activity	GO|GO.MF	0.00265176	1	0.737074	1	0.027027	7.17e-05	377.108	38	37	1	1	DNA-3-methylbase glycosylase activity	268395
plum1	13	GO:0043916	DNA-7-methylguanine glycosylase activity	GO|GO.MF	0.00265176	1	0.737074	1	0.027027	7.17e-05	377.108	38	37	1	1	DNA-7-methylguanine glycosylase activity	268395
plum1	14	GO:0052821	DNA-7-methyladenine glycosylase activity	GO|GO.MF	0.00265176	1	0.737074	1	0.027027	7.17e-05	377.108	38	37	1	1	DNA-7-methyladenine glycosylase activity	268395
plum1	15	GO:0052822	DNA-3-methylguanine glycosylase activity	GO|GO.MF	0.00265176	1	0.737074	1	0.027027	7.17e-05	377.108	38	37	1	1	DNA-3-methylguanine glycosylase activity	268395
plum1	16	GO:0001702	gastrulation with mouth forming second	GO|GO.BP	0.00284038	1	0.774526	2	0.0540541	0.00215007	25.1405	38	37	0.0666667	30	gastrulation with mouth forming second	69049|93674
plum1	17	GO:0045143	homologous chromosome segregation	GO|GO.BP	0.00322792	1	0.825812	2	0.0540541	0.00229341	23.5693	38	37	0.0625	32	homologous chromosome segregation	30939|56739
plum1	18	GO:0007062	sister chromatid cohesion	GO|GO.BP	0.00500899	1	1	2	0.0540541	0.00286677	18.8554	38	37	0.05	40	sister chromatid cohesion	30939|56739
plum1	19	GO:0015755	fructose transport	GO|GO.BP	0.00529668	1	1	1	0.027027	0.000143338	188.554	38	37	0.5	2	fructose transport	56485
plum1	20	GO:0072679	thymocyte migration	GO|GO.BP	0.00529668	1	1	1	0.027027	0.000143338	188.554	38	37	0.5	2	thymocyte migration	12458
plum1	21	GO:0004014	adenosylmethionine decarboxylase activity	GO|GO.MF	0.00529668	1	1	1	0.027027	0.000143338	188.554	38	37	0.5	2	adenosylmethionine decarboxylase activity	100041585
plum1	22	GO:0005353	fructose transmembrane transporter activity	GO|GO.MF	0.00529668	1	1	1	0.027027	0.000143338	188.554	38	37	0.5	2	fructose transmembrane transporter activity	56485
plum1	23	GO:0019810	putrescine binding	GO|GO.MF	0.00529668	1	1	1	0.027027	0.000143338	188.554	38	37	0.5	2	putrescine binding	100041585
plum1	24	GO:0016830	carbon-carbon lyase activity	GO|GO.MF	0.00551079	1	1	2	0.0540541	0.0030101	17.9575	38	37	0.047619	42	carbon-carbon lyase activity	94184|100041585
plum1	25	GO:0022627	cytosolic small ribosomal subunit	GO|GO.CC	0.00577	1	1	2	0.0540541	0.00308178	17.5399	38	37	0.0465116	43	cytosolic small ribosomal subunit	15122|20115
plum1	26	GO:0016829	lyase activity	GO|GO.MF	0.00697904	1	1	3	0.0810811	0.010607	7.64408	38	37	0.0202703	148	lyase activity	94184|433182|100041585
plum1	27	GO:0006597	spermine biosynthetic process	GO|GO.BP	0.00793477	1	1	1	0.027027	0.000215008	125.703	38	37	0.333333	3	spermine biosynthetic process	100041585
plum1	28	GO:0006933	negative regulation of cell adhesion involved in substrate-bound cell migration	GO|GO.BP	0.00793477	1	1	1	0.027027	0.000215008	125.703	38	37	0.333333	3	negative regulation of cell adhesion involved in substrate-bound cell migration	16413
plum1	29	GO:0009750	response to fructose	GO|GO.BP	0.00793477	1	1	1	0.027027	0.000215008	125.703	38	37	0.333333	3	response to fructose	56485
plum1	30	GO:0071332	cellular response to fructose stimulus	GO|GO.BP	0.00793477	1	1	1	0.027027	0.000215008	125.703	38	37	0.333333	3	cellular response to fructose stimulus	56485
plum1	31	GO:1902093	positive regulation of flagellated sperm motility	GO|GO.BP	0.00793477	1	1	1	0.027027	0.000215008	125.703	38	37	0.333333	3	positive regulation of flagellated sperm motility	12458
plum1	32	GO:0000221	vacuolar proton-transporting V-type ATPase, V1 domain	GO|GO.CC	0.00793477	1	1	1	0.027027	0.000215008	125.703	38	37	0.333333	3	vacuolar proton-transporting V-type ATPase, V1 domain	68775
plum1	33	GO:0031838	haptoglobin-hemoglobin complex	GO|GO.CC	0.00793477	1	1	1	0.027027	0.000215008	125.703	38	37	0.333333	3	haptoglobin-hemoglobin complex	15122
plum1	34	GO:0034991	nuclear meiotic cohesin complex	GO|GO.CC	0.00793477	1	1	1	0.027027	0.000215008	125.703	38	37	0.333333	3	nuclear meiotic cohesin complex	56739
plum1	35	GO:0019808	polyamine binding	GO|GO.MF	0.00793477	1	1	1	0.027027	0.000215008	125.703	38	37	0.333333	3	polyamine binding	100041585
plum1	36	GO:0031720	haptoglobin binding	GO|GO.MF	0.00793477	1	1	1	0.027027	0.000215008	125.703	38	37	0.333333	3	haptoglobin binding	15122
plum1	37	GO:0045132	meiotic chromosome segregation	GO|GO.BP	0.00930154	1	1	2	0.0540541	0.0039418	13.713	38	37	0.0363636	55	meiotic chromosome segregation	30939|56739
plum1	38	GO:0008295	spermidine biosynthetic process	GO|GO.BP	0.0105661	1	1	1	0.027027	0.000286677	94.277	38	37	0.25	4	spermidine biosynthetic process	100041585
plum1	39	GO:0019509	L-methionine salvage from methylthioadenosine	GO|GO.BP	0.0105661	1	1	1	0.027027	0.000286677	94.277	38	37	0.25	4	L-methionine salvage from methylthioadenosine	104923
plum1	40	GO:0043102	amino acid salvage	GO|GO.BP	0.0105661	1	1	1	0.027027	0.000286677	94.277	38	37	0.25	4	amino acid salvage	104923
plum1	41	GO:0071267	L-methionine salvage	GO|GO.BP	0.0105661	1	1	1	0.027027	0.000286677	94.277	38	37	0.25	4	L-methionine salvage	104923
plum1	42	GO:1901317	regulation of flagellated sperm motility	GO|GO.BP	0.0105661	1	1	1	0.027027	0.000286677	94.277	38	37	0.25	4	regulation of flagellated sperm motility	12458
plum1	43	GO:0000798	nuclear cohesin complex	GO|GO.CC	0.0105661	1	1	1	0.027027	0.000286677	94.277	38	37	0.25	4	nuclear cohesin complex	56739
plum1	44	GO:0005833	hemoglobin complex	GO|GO.CC	0.0105661	1	1	1	0.027027	0.000286677	94.277	38	37	0.25	4	hemoglobin complex	15122
plum1	45	GO:0030893	meiotic cohesin complex	GO|GO.CC	0.0105661	1	1	1	0.027027	0.000286677	94.277	38	37	0.25	4	meiotic cohesin complex	56739
plum1	46	GO:0097524	sperm plasma membrane	GO|GO.CC	0.0105661	1	1	1	0.027027	0.000286677	94.277	38	37	0.25	4	sperm plasma membrane	12458
plum1	47	GO:0071265	L-methionine biosynthetic process	GO|GO.BP	0.0131905	1	1	1	0.027027	0.000358346	75.4216	38	37	0.2	5	L-methionine biosynthetic process	104923
plum1	48	GO:0071474	cellular hyperosmotic response	GO|GO.BP	0.0131905	1	1	1	0.027027	0.000358346	75.4216	38	37	0.2	5	cellular hyperosmotic response	226594
plum1	49	GO:0090315	negative regulation of protein targeting to membrane	GO|GO.BP	0.0131905	1	1	1	0.027027	0.000358346	75.4216	38	37	0.2	5	negative regulation of protein targeting to membrane	16413
plum1	50	GO:2000510	positive regulation of dendritic cell chemotaxis	GO|GO.BP	0.0131905	1	1	1	0.027027	0.000358346	75.4216	38	37	0.2	5	positive regulation of dendritic cell chemotaxis	12458
purple	1	GO:0042985	negative regulation of amyloid precursor protein biosynthetic process	GO|GO.BP	0.000345781	1	0.185171	3	0.00813008	0.000430015	18.9065	370	369	0.5	6	negative regulation of amyloid precursor protein biosynthetic process	16431|56175|64294
purple	2	GO:0043185	vascular endothelial growth factor receptor 3 binding	GO|GO.MF	0.000697542	1	0.305792	2	0.00542005	0.000143338	37.813	370	369	1	2	vascular endothelial growth factor receptor 3 binding	14205|22341
purple	3	GO:0042982	amyloid precursor protein metabolic process	GO|GO.BP	0.000770339	1	0.330676	6	0.0162602	0.0030101	5.40186	370	369	0.142857	42	amyloid precursor protein metabolic process	14225|15114|16431|56175|64294|74754
purple	4	GO:0051172	negative regulation of nitrogen compound metabolic process	GO|GO.BP	0.00109009	1	0.419357	67	0.181572	0.125564	1.44605	370	369	0.038242	1752	negative regulation of nitrogen compound metabolic process	(More than 50 overlapping genes)
purple	5	GO:1901137	carbohydrate derivative biosynthetic process	GO|GO.BP	0.00115209	1	0.43285	26	0.0704607	0.0366946	1.92019	370	369	0.0507812	512	carbohydrate derivative biosynthetic process	14683|16431|18389|18596|18746|19762|20442|21858|55981|56175|64294|68087|70377|74126|75894|80286|97440|99296|216395|216805|227327|234730|243277|243853|329777|381413
purple	6	GO:0002260	lymphocyte homeostasis	GO|GO.BP	0.00132344	1	0.477197	7	0.0189702	0.00451516	4.20145	370	369	0.111111	63	lymphocyte homeostasis	12442|12505|16797|18707|53945|75974|83945
purple	7	GO:0042983	amyloid precursor protein biosynthetic process	GO|GO.BP	0.00136865	1	0.488328	3	0.00813008	0.000645023	12.6043	370	369	0.333333	9	amyloid precursor protein biosynthetic process	16431|56175|64294
purple	8	GO:0042984	regulation of amyloid precursor protein biosynthetic process	GO|GO.BP	0.00136865	1	0.488328	3	0.00813008	0.000645023	12.6043	370	369	0.333333	9	regulation of amyloid precursor protein biosynthetic process	16431|56175|64294
purple	9	GO:0034713	type I transforming growth factor beta receptor binding	GO|GO.MF	0.00191704	1	0.606135	3	0.00813008	0.000716692	11.3439	370	369	0.3	10	type I transforming growth factor beta receptor binding	14225|17126|21809
purple	10	GO:0031324	negative regulation of cellular metabolic process	GO|GO.BP	0.00199273	1	0.622264	70	0.189702	0.135598	1.399	370	369	0.0369979	1892	negative regulation of cellular metabolic process	(More than 50 overlapping genes)
purple	11	GO:0005160	transforming growth factor beta receptor binding	GO|GO.MF	0.00212686	1	0.651707	5	0.0135501	0.00250842	5.40186	370	369	0.142857	35	transforming growth factor beta receptor binding	12505|13590|14225|17126|21809
purple	12	GO:0032925	regulation of activin receptor signaling pathway	GO|GO.BP	0.00241316	1	0.703746	4	0.0108401	0.00157672	6.87509	370	369	0.181818	22	regulation of activin receptor signaling pathway	13590|14225|17126|223642
purple	13	GO:1903573	negative regulation of response to endoplasmic reticulum stress	GO|GO.BP	0.00241719	1	0.704704	5	0.0135501	0.00258009	5.25181	370	369	0.138889	36	negative regulation of response to endoplasmic reticulum stress	59025|66168|70377|74126|116891
purple	14	GO:0002551	mast cell chemotaxis	GO|GO.BP	0.00258454	1	0.730758	3	0.00813008	0.000788361	10.3126	370	369	0.272727	11	mast cell chemotaxis	14205|16590|22341
purple	15	GO:0030817	regulation of cAMP biosynthetic process	GO|GO.BP	0.00287836	1	0.777416	7	0.0189702	0.00516018	3.67626	370	369	0.0972222	72	regulation of cAMP biosynthetic process	14683|18389|19762|21858|99296|243277|381413
purple	16	GO:0097531	mast cell migration	GO|GO.BP	0.00337895	1	0.851618	3	0.00813008	0.00086003	9.45325	370	369	0.25	12	mast cell migration	14205|16590|22341
purple	17	GO:1904293	negative regulation of ERAD pathway	GO|GO.BP	0.00337895	1	0.851618	3	0.00813008	0.00086003	9.45325	370	369	0.25	12	negative regulation of ERAD pathway	59025|70377|116891
purple	18	GO:0048407	platelet-derived growth factor binding	GO|GO.MF	0.00337895	1	0.851618	3	0.00813008	0.00086003	9.45325	370	369	0.25	12	platelet-derived growth factor binding	12833|12842|18596
purple	19	GO:0030808	regulation of nucleotide biosynthetic process	GO|GO.BP	0.00364709	1	0.889657	8	0.0216802	0.00680857	3.18425	370	369	0.0842105	95	regulation of nucleotide biosynthetic process	14683|18389|19762|21858|99296|216805|243277|381413
purple	20	GO:1900371	regulation of purine nucleotide biosynthetic process	GO|GO.BP	0.00364709	1	0.889657	8	0.0216802	0.00680857	3.18425	370	369	0.0842105	95	regulation of purine nucleotide biosynthetic process	14683|18389|19762|21858|99296|216805|243277|381413
purple	21	GO:0006171	cAMP biosynthetic process	GO|GO.BP	0.00390535	1	0.921502	7	0.0189702	0.00544686	3.48278	370	369	0.0921053	76	cAMP biosynthetic process	14683|18389|19762|21858|99296|243277|381413
purple	22	GO:0060331	negative regulation of response to interferon-gamma	GO|GO.BP	0.0040399	1	0.936815	2	0.00542005	0.000286677	18.9065	370	369	0.5	4	negative regulation of response to interferon-gamma	19255|83945
purple	23	GO:0060336	negative regulation of interferon-gamma-mediated signaling pathway	GO|GO.BP	0.0040399	1	0.936815	2	0.00542005	0.000286677	18.9065	370	369	0.5	4	negative regulation of interferon-gamma-mediated signaling pathway	19255|83945
purple	24	GO:0060696	regulation of phospholipid catabolic process	GO|GO.BP	0.0040399	1	0.936815	2	0.00542005	0.000286677	18.9065	370	369	0.5	4	regulation of phospholipid catabolic process	15926|20778
purple	25	GO:0010858	calcium-dependent protein kinase regulator activity	GO|GO.MF	0.0040399	1	0.936815	2	0.00542005	0.000286677	18.9065	370	369	0.5	4	calcium-dependent protein kinase regulator activity	15289|66259
purple	26	GO:0050930	induction of positive chemotaxis	GO|GO.BP	0.00430721	1	0.973577	3	0.00813008	0.000931699	8.72608	370	369	0.230769	13	induction of positive chemotaxis	14205|15289|22341
purple	27	GO:0022600	digestive system process	GO|GO.BP	0.00535951	1	1	6	0.0162602	0.00437182	3.71931	370	369	0.0983607	61	digestive system process	12847|18389|18671|20778|21336|208890
purple	28	GO:1905897	regulation of response to endoplasmic reticulum stress	GO|GO.BP	0.00535951	1	1	6	0.0162602	0.00437182	3.71931	370	369	0.0983607	61	regulation of response to endoplasmic reticulum stress	19255|59025|66168|70377|74126|116891
purple	29	GO:0010605	negative regulation of macromolecule metabolic process	GO|GO.BP	0.00548397	1	1	67	0.181572	0.134093	1.35407	370	369	0.0358097	1871	negative regulation of macromolecule metabolic process	(More than 50 overlapping genes)
purple	30	GO:0009892	negative regulation of metabolic process	GO|GO.BP	0.00550125	1	1	73	0.197832	0.148499	1.33222	370	369	0.0352317	2072	negative regulation of metabolic process	(More than 50 overlapping genes)
purple	31	GO:0030802	regulation of cyclic nucleotide biosynthetic process	GO|GO.BP	0.00634231	1	1	7	0.0189702	0.00594854	3.18905	370	369	0.0843373	83	regulation of cyclic nucleotide biosynthetic process	14683|18389|19762|21858|99296|243277|381413
purple	32	GO:0019887	protein kinase regulator activity	GO|GO.MF	0.00656159	1	1	10	0.0271003	0.0107504	2.52087	370	369	0.0666667	150	protein kinase regulator activity	13179|15289|18768|51813|66259|74195|74342|208659|216233|217410
purple	33	GO:0010561	negative regulation of glycoprotein biosynthetic process	GO|GO.BP	0.006589	1	1	3	0.00813008	0.00107504	7.5626	370	369	0.2	15	negative regulation of glycoprotein biosynthetic process	16431|56175|64294
purple	34	GO:0033031	positive regulation of neutrophil apoptotic process	GO|GO.BP	0.00661559	1	1	2	0.00542005	0.000358346	15.1252	370	369	0.4	5	positive regulation of neutrophil apoptotic process	12505|18707
[truncated: 716 more rows]
